# Supplementary material for: N6-methyladenosine-related non-coding RNAs are potential prognostic and immunotherapeutic responsiveness biomarkers for bladder cancer
Source: EPMA J. 2021 Oct 21;12(4):589–604. doi: 10.1007/s13167-021-00259-w (PMC8648947; doi:10.1007/s13167-021-00259-w)
Supplement: Supplementary file 2 — (XLSX 376 kb) [file 13167_2021_259_MOESM2_ESM.xlsx]

## Sheet: cor.m6a2mir
Supplementary Table 1. The correlation analysis of m6A regulators and miRNAs in TCGA
	MIR8081	MIR4635	MIR378D1	MIR6131	MIR4740	MIR129-2	MIR516A2	MIR548C	MIR638	MIR548AM	MIR574	MIR569	MIR3117	MIR217	MIR6737	MIR4421	MIR519D	MIR1323	MIR5194	MIR4518	MIR6865	MIR4659A	MIR8075	MIR7850	MIR5000	MIR6815	MIR194-1	MIR4266	MIR515-1	MIR607	MIR4672	MIR378C	MIR6134	MIR2115	MIR520G	MIR378A	MIR548U	MIR421	MIR596	MIRLET7F2	MIR6777	MIR2113	MIR7976	MIR6870	MIR190A	MIR6859-2	MIR3943	MIR1299	MIR6128
YTHDF1	0.0671235	0.0911919	-0.0496803	0.0471132	-0.0181879	-0.0398174	-0.00465685	-0.047983	0.0102167	-0.00973944	-0.0109631	-0.0285726	-0.0502423	-0.0363512	-0.0058288	0.0506404	-0.0326435	-0.0233527	-0.0302238	-0.0245251	-0.04505	-0.00769907	0.0294186	-0.0133074	-0.0156421	-0.0542976	-0.0164544	-0.0375826	-0.0278455	0.042475	0.142151	0.0160709	0.0206644	-0.04354	-0.0376364	-0.0112733	-0.044023	0.0244618	0.000851475	-0.00224491	-0.0593298	-0.0374543	0.0317591	-0.0395637	-0.0791322	0.118471	-0.0177361	-0.035348	-0.0293901
YTHDF3	0.120942	0.258974	-0.0570429	0.0535016	-0.0791301	-0.0451878	0.191993	0.154382	0.177827	0.174242	0.117859	0.168546	0.120712	0.204675	0.136419	0.0463903	0.198526	0.211341	0.228453	0.218784	0.0759195	0.22555	0.0323812	0.196273	0.186728	0.00270236	0.200976	0.11002	0.209732	0.116109	0.130941	-0.0164176	0.010353	0.00485246	0.198696	0.242273	0.218279	0.320639	0.0396455	0.208005	-0.0851325	-0.0122214	0.0918948	0.0872062	0.0044417	0.0802161	0.110127	0.214603	-0.0530401
IGF2BP1	-0.0481938	-0.0125109	-0.00396888	0.119713	0.153251	-0.0202011	-0.018323	0.0261131	-0.0235111	-0.0436623	0.0395907	0.0163142	0.0166853	-0.0227534	-0.0216556	-0.0186471	-0.00410201	-0.0149066	0.0355206	0.0201615	-0.0216955	0.00670622	-0.0143196	0.0216463	0.0266713	0.0143362	0.0120848	0.062438	-0.0142679	0.172741	0.132168	-0.0128302	0.0588841	0.0180891	-0.0174379	-0.0527767	0.0168197	0.0294267	-0.00241353	-0.0175444	-0.044379	0.0184696	-0.0385591	0.0226668	0.000798673	0.079174	0.265283	-0.00271588	-0.0141636
METTL14	-0.0428949	0.123679	-0.0728289	0.0425527	-0.0568893	-0.0303101	0.127478	0.0702971	0.0445974	0.0686252	0.0722175	0.100964	0.0568979	0.12753	0.0744092	0.0952308	0.123394	0.142178	0.138315	0.141072	0.090326	0.145765	-0.00815221	0.0879654	0.103672	-0.00483459	0.117527	0.041619	0.142847	0.0556771	0.152386	-0.0256339	0.00896597	-0.0359291	0.136169	0.170231	0.126019	0.237771	0.0417243	0.15523	-0.0733943	-0.0193557	0.0659718	0.0125436	-0.0443061	0.0510835	0.0370673	0.142988	-0.0444544
IGF2BP2	-0.125417	-0.124154	-0.0410464	0.113013	-0.0530905	-0.0389497	-0.0440513	0.0139955	-0.0438682	-0.0332936	-0.000311818	0.040563	0.0515744	-0.0124263	-0.00226324	0.0116749	-0.0388867	-0.0355376	-0.0105317	-0.0032261	-0.0455267	0.0130321	-0.0428849	0.0179903	-0.0135392	0.00542554	0.00586674	0.0311344	-0.0344231	-0.0403879	0.061032	-0.0251788	0.023174	-0.0097377	-0.0390289	-0.178719	0.00107767	-0.0369259	-0.00766064	-0.0395167	-0.0654959	0.00815122	-0.0348617	0.170455	-0.0725346	-0.127572	0.120673	-0.0191309	-0.0288544
IGF2BP3	-0.000151836	0.034746	-0.0382955	0.0873314	-0.0825619	-0.040408	-0.0325934	0.0678452	0.0405662	0.0172162	0.111688	0.0321139	0.0322954	-0.0325954	-0.0120783	0.119808	-0.025107	-0.0280881	0.0613249	0.0786521	0.0591739	0.00679102	0.00413248	0.0357502	0.0108086	0.0231846	0.0289511	0.120321	-0.0262698	-0.0839335	0.0879196	-0.0279774	0.0735519	0.0208888	-0.0323265	-0.0827471	0.0472475	0.0291132	0.0516504	-0.027903	-0.0592387	0.0128199	0.0575707	0.0624408	0.00823364	0.037211	0.0679839	0.00975846	-0.029068
METTL3	0.0934535	0.31779	-0.0675146	-0.0360578	0.0584121	0.0581675	0.00821078	0.0424316	-0.011556	0.164936	0.112446	0.0394925	0.0103438	0.00371059	0.0435368	0.113219	0.0137477	0.00391165	0.023677	0.0352366	0.0274773	0.178038	-0.0155357	0.0310786	0.0190784	-0.0247333	0.0681756	-0.00338022	0.00397235	0.0637013	0.179398	-0.0150913	-0.0603704	0.0445913	0.0104004	0.341287	0.0274965	0.160731	0.0184007	0.00361504	0.0106923	0.00477207	0.141794	0.0192951	-0.0531391	0.255971	0.0150623	0.0977524	-0.0473995
YTHDF2	0.0332445	0.209797	-0.0353487	-0.0147202	-0.0746327	-0.0441018	0.0296698	0.0100305	-0.0300021	0.041761	0.0900572	0.0121567	-0.0150154	0.00606389	0.039891	0.0152371	0.0193095	0.0227146	0.0359731	0.0623548	-0.00714557	0.118257	0.00338851	-0.0178852	0.0926225	-0.0510397	0.0491777	0.00667996	0.0228129	0.00282226	0.112584	0.00176719	-0.0181826	-0.0463205	0.0513644	0.0520073	0.02754	0.108541	-0.0810794	0.0337453	-0.0682768	-0.0043017	0.0554922	-0.0710344	-0.0676999	0.106389	0.0343418	0.0522046	-0.0414153
YTHDC1	0.0880364	0.291187	-0.0815499	0.0395082	-0.0836505	0.0126235	0.073612	0.0361413	0.0625471	0.144608	0.0957316	0.0860275	0.0379901	0.0882969	0.0756207	0.0675584	0.075148	0.0795595	0.0498484	0.0499005	0.0450765	0.17908	-0.0162892	0.0762814	0.0908204	0.017878	0.0856246	-0.0323019	0.0754491	0.124506	0.121995	-0.00801852	0.0205108	-0.0330613	0.0956449	0.256984	0.055662	0.244104	0.0352881	0.0956933	-0.0193315	0.0153901	0.0928163	0.0459704	-0.0202666	0.182729	-0.00222287	0.133516	-0.0624153
FTO	-0.0122656	0.014155	-0.0959878	0.0304518	-0.0959953	-0.0347527	-0.0331703	0.139363	0.0121597	0.0145749	0.0680127	0.123951	0.167088	0.0513798	0.0644778	0.130513	-0.00737044	-0.0170124	0.0675998	0.0199756	-0.0407017	0.127949	-0.00807858	0.109428	0.0301703	0.0497183	0.151338	0.0911716	-0.0145187	0.0209123	0.0149293	-0.0713864	0.0586619	0.00185882	-0.0200338	-0.0185658	0.094224	0.094129	0.0809462	-0.0250902	0.00922685	-0.0250141	0.0804113	0.174212	-0.0751294	-0.10957	-0.019412	0.0873982	-0.0689446
HNRNPA2B1	0.0109711	0.078079	-0.0573005	-0.00803209	-0.0710858	-0.0308364	-0.0489662	-0.0448748	-0.0498672	0.0660343	-0.00577397	-0.0247229	-0.0405773	-0.0650508	0.0124025	0.0617718	-0.0766647	-0.0631468	-0.0468217	-0.00503964	-0.0108997	0.0582277	-0.0575401	-0.0287744	-0.0732477	0.0140702	-0.0132735	-0.0156833	-0.0631867	-0.03331	0.0315957	0.016382	0.00203449	-0.0628444	-0.0698199	-0.0944132	-0.046769	-0.00725651	0.015806	-0.0529205	-0.10592	-0.00317896	-0.01404	0.0349713	-0.137532	0.0392947	0.0305908	-0.00618562	-0.0758362
ALKBH5	-0.0987556	-0.0197372	-0.0822408	0.0136843	0.0769496	-0.011704	-0.0503713	-0.000366512	-0.0722267	-0.00987165	-0.0328032	-0.00544652	0.00612092	-0.0421147	-0.0412008	0.0120095	-0.048444	-0.0496816	-0.0395067	-0.0390434	0.0216827	0.0725491	0.0138794	-0.0025455	-0.0393198	0.0105617	-0.00245741	0.0155274	-0.0455514	-0.021678	-0.0523351	-0.0351893	-0.0105659	0.0384613	-0.0482245	-0.0557788	-0.0141974	-0.0128761	-0.0224162	-0.0625574	-0.0571654	-0.0237579	-0.0285842	-0.0500291	-0.0910309	-0.0105314	0.0536415	-0.0201964	-0.0586036
HNRNPG	-0.0476323	0.0283748	0.0106748	0.303404	-0.0696636	-0.0322451	0.0270754	0.000565398	-0.0110294	0.0722558	0.00212643	0.0365689	0.0130594	0.0116565	0.091983	0.0219183	0.0152866	0.0155111	-0.0106516	-0.00210776	-0.0487256	0.02094	-0.0328158	-0.00541494	0.0490933	-0.00867391	-0.00270553	-0.0279099	0.014084	0.0981045	0.051415	0.0647626	0.237954	-0.0164889	0.0161318	0.0101559	0.00564552	0.0198118	0.0110545	0.00771962	-0.0131598	-0.0200422	0.0509556	0.125216	-0.0473989	-0.0157719	-0.0339723	0.0261756	-0.0200422
KIAA1429	0.15125	0.248478	-0.0555855	0.0193045	-0.0718306	-0.0518938	0.18303	0.151174	0.192912	0.134554	0.140371	0.180632	0.150051	0.230459	0.0872202	0.0571461	0.19769	0.204011	0.183967	0.139083	0.0761854	0.209031	-0.034963	0.180167	0.190847	-0.0327882	0.207226	0.0759172	0.204561	0.0639991	0.130459	-0.022786	0.0173693	-0.0182098	0.194237	0.134153	0.212748	0.290909	0.0249754	0.187665	-0.0739923	-0.0402718	0.0537347	0.138248	-0.01189	0.0419438	0.127689	0.206483	-0.053515
WTAP	-0.0504993	-0.0094259	-0.086171	0.0324558	-0.0565543	0.0234061	0.0597672	0.0467291	-0.0242796	0.00832202	0.0371974	0.0643892	0.0655133	0.0837114	0.0564893	0.0926184	0.0709536	0.0786979	0.0612765	0.05606	0.0870599	0.103644	0.0611784	0.104928	0.0781951	-0.0471631	0.0679106	0.0244072	0.0769626	-0.0172502	0.0848015	-0.0446222	-0.0710357	-0.0609709	0.0681557	-0.0108554	0.0703387	0.107591	0.0310685	0.0656812	-0.0117152	-0.0640573	-0.0142601	0.11141	-0.0273231	0.00872535	-0.0290918	0.0787771	0.105107
HNRNPC	-0.0787559	-0.0841713	-0.0473746	-0.00457575	-0.0582327	-0.00155328	-0.0624018	-0.0356445	-0.109049	-0.0409465	-0.0156502	-0.0205479	-0.0293975	-0.0711945	-0.000767146	0.0964696	-0.0798837	-0.0668144	-0.056679	-0.0149263	-0.0303032	0.0409219	-0.0311189	-0.0300198	-0.0801939	-0.0241438	-0.0182446	-0.0155834	-0.0657311	0.020459	-0.00463556	-0.00489885	-0.0192352	-0.0328846	-0.0699486	-0.142721	-0.0400321	-0.0269731	0.0389933	-0.0648635	-0.087299	0.00727202	-0.0525406	0.0123744	-0.0974372	-0.0492515	0.0532853	-0.0411717	-0.0319975
METTL16	-0.0670935	0.109352	-0.034474	-0.012735	0.145429	-0.0359708	0.0151543	0.0604607	-0.01949	0.0117176	0.0642266	0.0244862	0.0200092	0.0148072	0.115796	-0.0161949	0.0136712	0.0260255	0.0801466	0.101565	0.168677	0.0929416	0.00305513	0.0404569	0.0828508	0.0247717	0.0538917	0.0912135	0.0252959	0.0727024	-0.0035855	-0.052016	-0.00902895	0.00993675	0.0098591	0.0992229	0.066289	0.119193	0.0126196	0.0446273	0.0284653	-0.0206449	-0.00453688	0.00758886	0.115106	-0.0329293	0.0389999	0.0783921	0.131602
VIRMA	0.15125	0.248478	-0.0555855	0.0193045	-0.0718306	-0.0518938	0.18303	0.151174	0.192912	0.134554	0.140371	0.180632	0.150051	0.230459	0.0872202	0.0571461	0.19769	0.204011	0.183967	0.139083	0.0761854	0.209031	-0.034963	0.180167	0.190847	-0.0327882	0.207226	0.0759172	0.204561	0.0639991	0.130459	-0.022786	0.0173693	-0.0182098	0.194237	0.134153	0.212748	0.290909	0.0249754	0.187665	-0.0739923	-0.0402718	0.0537347	0.138248	-0.01189	0.0419438	0.127689	0.206483	-0.053515
ZCCHC4	0.0948702	0.112551	-0.0901455	0.0722969	-0.0656305	-0.00509691	0.100382	0.129669	0.0369267	0.156981	0.0171096	0.171718	0.128836	0.1531	-0.0145625	0.0594467	0.0979616	0.110798	0.0944003	0.0992625	0.0183585	0.219497	-0.0441521	0.133309	0.160478	-0.00648042	0.156524	0.0466557	0.110659	0.0547911	0.100078	-0.0254515	-0.0312705	-0.0664648	0.103204	0.135533	0.148804	0.234078	0.0140302	0.11697	-0.0455892	-0.0281993	0.033589	0.131416	-0.0435053	0.0780658	0.0508783	0.178463	-0.0751935
[truncated: 1,257 more columns]
