# Supplementary material for: N6-methyladenosine-related non-coding RNAs are potential prognostic and immunotherapeutic responsiveness biomarkers for bladder cancer
Source: EPMA J. 2021 Oct 21;12(4):589–604. doi: 10.1007/s13167-021-00259-w (PMC8648947; doi:10.1007/s13167-021-00259-w)
Supplement: Supplementary file 3 — (XLSX 3816 kb) [file 13167_2021_259_MOESM3_ESM.xlsx]

## Sheet: cor.m6a2lnc
Supplementary Table 2. The correlation analysis of m6A regulators and lncRNAs in TCGA
	A1BG-AS1	A2M-AS1	A2ML1-AS1	A2ML1-AS2	AA06	AADACL2-AS1	AATBC	ABALON	ABCA9-AS1	ABCC5-AS1	ABHD15-AS1	AC000032.1	AC000036.1	AC000058.1	AC000061.1	AC000067.1	AC000068.1	AC000068.2	AC000120.2	AC000123.1	AC000124.1	AC000372.1	AC000403.1	AC001226.1	AC002044.1	AC002056.2	AC002059.1	AC002064.1	AC002064.2	AC002066.1	AC002069.2	AC002070.1	AC002076.1	AC002091.1	AC002091.2	AC002094.1	AC002094.4	AC002101.1	AC002115.1	AC002116.1	AC002116.2	AC002128.1	AC002128.2	AC002306.1	AC002310.1	AC002310.2	AC002347.1	AC002347.2	AC002351.1
YTHDF1	-0.0658274	0.0154139	0.168759	0.00994863	-0.042535	0.0176052	0.188961	0.154548	0.0826181	-0.00123393	-0.041132	0.0261115	0.104812	-0.00497173	-0.00902764	-0.0285673	0.269964	0.147489	0.0414405	0.0723597	0.106948	0.0470205	-0.142626	0.0671005	0.00235455	0.0273568	0.0891876	-0.0287111	-0.0233794	0.00595079	0.127902	-0.0599034	0.0861395	0.00746299	0.0372634	0.0464871	0.132792	0.0762014	0.0460587	-0.00111409	0.232035	0.154782	0.132632	0.043362	0.194652	0.248104	0.0132264	-0.0392094	0.0326356
YTHDF3	0.0195477	0.125878	0.105922	-0.0433423	-0.020395	0.0307503	0.102552	0.248616	0.112748	0.12343	0.144324	-0.0043042	0.0599698	0.172235	0.0921371	-0.14277	0.165766	-0.074318	0.372658	0.253404	0.122207	0.11664	0.080626	-0.109708	0.0122486	0.0182119	-0.0825238	0.188613	0.255743	-0.061745	0.0923162	-0.00234381	0.101716	0.101697	0.190151	0.206377	0.0350955	0.0234494	0.0258626	-0.0391907	-0.0923509	0.264545	0.302035	0.0912372	0.0114014	0.00954849	0.0752188	0.252109	0.126771
IGF2BP1	0.28	0.0298355	0.106978	-0.0156264	0.0109659	-0.00733763	-0.103823	0.0642134	-0.00132693	0.0163946	0.0363681	-0.0692715	0.174573	0.026363	0.148961	0.0528881	0.102035	0.0101622	0.0303972	-0.0149224	0.166001	-0.00125254	0.0368597	-0.054474	-0.0504467	0.151791	0.0125183	0.00759885	-0.018013	0.0527067	-0.0411579	-0.0324455	0.0731723	0.146547	0.205687	0.189546	0.0179401	-0.0139742	0.126252	-0.0353831	0.052462	-0.0240207	-0.0573435	-0.0360432	0.118763	0.081013	0.0417394	-0.00409296	0.341925
METTL14	0.00701286	0.195083	0.0169674	-0.0596621	-0.0578157	0.00391653	0.113028	0.210452	0.0729895	0.0407031	0.108695	-0.0285307	0.0346685	0.12109	0.0239953	-0.131699	0.192826	-0.0503829	0.232513	0.17585	0.0619455	-0.000792861	0.0503388	-0.0601392	-0.0698178	-0.00222744	-0.145914	0.0938551	0.169494	-0.0118708	0.0318575	-0.0917261	0.0469773	0.102462	0.130963	0.106402	0.00133928	0.0208645	0.0463074	0.00229561	-0.0189466	0.215958	0.218618	0.0322473	0.0343966	-0.0557369	0.0286655	0.164475	0.0537573
IGF2BP2	0.22506	-0.0513864	-0.00196028	-0.0139456	-0.026591	0.105551	-0.284593	0.162437	-0.0322422	0.00497397	-0.00934589	-0.168731	0.0670974	0.00762153	0.141369	-0.0409297	0.0795058	-0.0749579	-0.062952	-0.0808191	-0.00539104	-0.0200586	-0.0495435	-0.103942	-0.166978	-0.00770806	-0.233929	-0.065947	-0.060669	0.326736	-0.12317	-0.12425	0.0637146	0.106112	0.104948	-0.00334386	-0.0650678	-0.00480867	0.0512189	-0.00909296	-0.0203028	-0.202052	-0.116896	-0.162409	0.0358627	-0.0412875	-0.0861986	-0.0412395	0.12791
IGF2BP3	0.17956	-0.00337483	0.0455635	0.0566879	-0.0327085	0.00105902	-0.130741	0.187039	0.00634873	0.0658787	0.026596	-0.0983549	0.136741	0.00405151	0.0482177	0.00168094	0.102724	-0.00164066	0.0812167	-0.0151543	-0.0249648	-0.00533054	-0.0333943	-0.00918852	-0.0890444	0.127418	-0.0431769	-0.0335051	-0.0186486	0.19282	-0.0100121	-0.0930978	0.0819683	0.151173	0.186601	0.0805416	-0.0304062	-0.0398451	0.0780154	-0.0241148	0.0796316	-0.00390805	0.0270272	-0.0178419	0.0835136	0.0857021	0.00950022	-0.00996003	0.0822981
METTL3	-0.131412	0.144722	0.120605	0.0980658	0.0178312	-0.0356004	0.251305	0.0529198	0.0677632	0.0672121	0.00296627	0.139905	0.0997015	0.0603589	-0.0335832	-0.00172739	0.284305	0.239445	0.216728	0.298832	-0.0210042	0.0318196	-0.202853	0.142169	0.0652912	0.0667719	0.17239	0.0773013	0.0816765	-0.113686	0.146749	-0.00796147	0.0817825	0.00103547	0.0299708	0.00435653	0.0453924	0.0141711	0.0943932	-0.0430392	0.261899	0.499978	0.275324	0.154786	0.171617	0.206277	0.123039	0.0723736	0.124341
YTHDF2	-0.129787	0.0212008	0.167022	-0.0135391	6.88662e-05	0.0282266	0.225951	0.109889	0.0439129	0.0215369	0.0462271	0.0446542	0.14297	0.0440044	-0.00566552	-0.0714997	0.235533	0.0266326	0.118918	0.144139	0.0179459	0.0081993	-0.119172	-0.0344704	-0.0683361	0.0917397	-0.00796536	-0.00610537	0.0466772	-0.101405	0.062533	-0.0203311	0.0912743	0.074591	0.0904401	0.0393564	-0.00656972	0.0307988	0.0355958	-0.0656352	0.106737	0.21127	0.187061	0.0251444	0.151951	0.105536	0.0191419	0.0586531	0.0600322
YTHDC1	-0.165016	0.12558	0.217937	0.0335344	-0.0180085	-0.00413213	0.283091	0.165529	0.133252	0.0969079	0.0495977	0.107445	0.0312295	0.121043	0.0607722	-0.111766	0.247955	0.0535366	0.267811	0.282128	0.0993326	-0.030587	-0.000588276	0.0227361	0.0600053	0.0123167	0.0672014	0.100812	0.143643	-0.118558	0.15363	-0.0591244	0.0866536	0.0491576	0.118536	0.145921	0.0357592	0.0228399	-0.00549744	-0.0370313	0.0408097	0.43758	0.381814	0.0962675	0.141541	0.122144	0.0851931	0.130848	0.0492257
FTO	0.178333	0.308562	-0.0437463	-0.0898791	-0.085056	0.129555	-0.125747	0.0919449	0.0834113	0.102021	-0.00356612	-0.0993306	0.0960559	0.130802	0.0147546	-0.0382857	0.144769	-0.142454	0.130806	0.061865	-0.074319	-0.0572885	0.24276	-0.0626906	-0.144529	0.11227	-0.202766	-0.0251033	0.0194807	0.0402578	-0.0674507	-0.0485259	0.106061	0.0630018	0.139636	0.0449798	0.0139297	0.0289357	0.0413963	-0.0509623	-0.157384	-0.0655058	0.0163261	0.00314756	0.1564	0.0394036	-0.122126	0.0501659	0.202971
HNRNPA2B1	0.0032685	0.0771902	0.112317	0.0392091	0.0364417	0.0662382	0.0316488	0.177135	0.0418912	-0.0147526	-0.0500925	-0.0104041	0.158381	-0.00420607	-0.0496056	0.0438475	0.325327	0.0332435	0.0347377	0.0757466	-0.0185854	0.0287688	-0.188897	-0.0368997	-0.189528	0.0855119	-0.0627611	-0.0644674	-0.0519708	-0.0578453	-0.0102141	-0.0289544	0.119288	0.103876	0.0978804	0.000435837	-0.0642091	0.0965058	0.0969442	-0.0896746	0.161611	0.114742	0.0896709	-0.0417608	0.282175	0.243812	-0.105679	-0.0432755	0.0279949
ALKBH5	0.118211	0.121596	-0.0462927	-0.122545	-0.0338788	-0.0385833	-0.124442	0.153782	-0.0540231	-0.0270227	-0.0753991	-0.154451	0.0201791	0.0274304	0.162463	-0.0218423	0.252211	0.00787309	-0.0489724	-0.0312861	-0.078384	-0.0307017	0.0124414	-0.0474075	-0.227083	0.0481614	-0.182691	-0.00609024	-0.0520878	0.0778481	-0.0115695	-0.0682702	0.0266306	0.133688	0.151727	0.0469665	-0.0125442	0.238216	0.162119	0.0440924	0.0516153	-0.0460438	-0.0526581	-0.120681	0.0644616	0.0191488	-0.057592	-0.0270281	0.11677
HNRNPG	-0.0054519	0.107453	0.00705776	-0.0708212	0.0378021	0.00588429	-0.0333827	0.0107671	0.127392	-0.00954111	0.00234744	-0.00552369	0.173506	0.00666789	0.00795179	-0.0664129	0.039819	0.00552265	-0.000659907	0.0530391	0.102243	0.0367252	-0.00329897	0.0652686	0.021303	0.0722962	-0.0123748	0.032868	0.0158162	0.0261233	-0.0369816	-0.068074	0.146224	0.0367098	0.0225154	-0.000346326	-0.00359073	0.0508963	0.0120319	-0.0321909	0.0369838	0.0236652	-0.0133517	-0.0626837	0.145694	-0.019066	0.00792562	0.00824241	0.0892913
KIAA1429	0.119329	0.114289	0.0412441	-0.0370851	-0.0188668	0.0868679	0.00271499	0.287783	0.156299	0.116759	0.0804645	-0.0562154	0.0895253	0.18797	0.00810976	-0.116674	0.295143	0.0151547	0.314131	0.15573	0.0929656	0.0902784	-0.0859068	-0.0428765	-0.015989	0.0710398	-0.125906	0.181504	0.24662	0.0862596	0.0908593	-0.05674	0.109149	0.101032	0.160342	0.156986	-0.0015249	0.0536902	0.104474	-0.0415107	0.0509412	0.209824	0.235545	0.0572142	0.0857999	0.0553328	0.0323032	0.249159	0.224386
WTAP	0.13585	0.24173	0.0163075	-0.0126193	-0.0035148	0.120044	-0.110338	0.0764701	0.00166509	0.0545322	0.0858823	-0.0921245	0.177716	0.0512614	-0.00128449	0.0204146	0.175497	-0.0392792	0.0934962	0.0943032	0.0318108	0.0402963	0.0215555	-0.0897943	-0.0715931	0.0675173	-0.125232	0.057753	0.070656	-0.0733165	-0.0242567	0.00363822	0.116931	0.146378	0.158056	0.0308596	0.113484	0.0345433	0.105613	-0.0630066	-0.000799634	0.0939589	0.0423985	-0.0308761	0.179601	0.0910327	0.0491557	0.106369	0.0396139
HNRNPC	0.109907	0.100547	0.0944686	-0.0125893	-0.00758774	0.0593923	-0.0747308	0.0812775	-0.030587	-0.0285226	-0.0354112	-0.113825	0.172782	-0.0189958	0.0114608	-0.00393981	0.236461	-0.103462	-0.0404221	-0.0634128	-0.0603966	0.0669433	-0.0832957	-0.193869	-0.268499	0.0898079	-0.211563	-0.0868025	-0.063073	-0.0303578	-0.0821061	-0.0473578	0.124355	0.163742	0.199637	-0.0206804	-0.0416726	0.0762563	0.181357	-0.0861894	0.0839523	-0.0380647	-0.0599633	-0.11216	0.251913	0.11882	-0.143524	-0.0582291	0.093808
METTL16	0.00988126	0.121176	0.0343892	-0.0566161	-0.00569633	0.0265394	0.0809612	0.108152	0.0211438	0.0935841	0.066539	-0.0430288	0.0360444	0.0792776	0.0909742	-0.0295853	0.155157	0.0881448	0.0860379	0.044226	0.00564571	0.0713146	0.0679121	-0.0372003	-0.079038	0.00661864	-0.0627361	0.0721219	0.031403	-0.0103625	0.0308199	-0.0237043	0.0528759	0.0696264	0.121837	0.0167359	0.0671899	0.169391	0.0733497	0.0429253	0.126291	0.0724555	0.0602654	0.0204369	0.0554724	-0.0109681	0.0607934	0.0637158	-0.000872488
VIRMA	0.119329	0.114289	0.0412441	-0.0370851	-0.0188668	0.0868679	0.00271499	0.287783	0.156299	0.116759	0.0804645	-0.0562154	0.0895253	0.18797	0.00810976	-0.116674	0.295143	0.0151547	0.314131	0.15573	0.0929656	0.0902784	-0.0859068	-0.0428765	-0.015989	0.0710398	-0.125906	0.181504	0.24662	0.0862596	0.0908593	-0.05674	0.109149	0.101032	0.160342	0.156986	-0.0015249	0.0536902	0.104474	-0.0415107	0.0509412	0.209824	0.235545	0.0572142	0.0857999	0.0553328	0.0323032	0.249159	0.224386
ZCCHC4	-0.082884	0.0283803	0.063826	-0.00909799	-0.0220183	0.0273708	0.0246309	0.201221	0.174706	0.0955438	0.0502034	-0.00784755	0.0894223	0.171293	0.000744109	-0.114641	0.31081	0.091322	0.26942	0.249178	0.0423616	0.0763249	-0.146116	0.0192589	0.0338573	0.0311792	0.0830861	0.128901	0.186657	-0.00317824	0.171486	-0.0703349	0.0975116	-0.0300055	0.00901845	0.105703	0.0460966	0.0264022	0.0263922	-0.0269588	0.0778191	0.291081	0.28277	0.183694	0.136171	0.128431	0.0869384	0.155874	0.0120106
[truncated: 5,000 more columns]
