# Supplementary material for: N6-methyladenosine-related non-coding RNAs are potential prognostic and immunotherapeutic responsiveness biomarkers for bladder cancer
Source: EPMA J. 2021 Oct 21;12(4):589–604. doi: 10.1007/s13167-021-00259-w (PMC8648947; doi:10.1007/s13167-021-00259-w)
Supplement: Supplementary file 4 — (XLSX 133 kb) [file 13167_2021_259_MOESM4_ESM.xlsx]

## Sheet: Annotation
Supplemental Table 3. 1058 differentially expressed genes (DGEs) and annotation information
MyList	Gene ID	Type	Tax ID	Homologene Gene ID	Gene Symbol	Description
AADAC	13	symbol	H. sapiens	13	AADAC	arylacetamide deacetylase
ABCA10	10349	symbol	H. sapiens	10349	ABCA10	ATP binding cassette subfamily A member 10
ABCA12	26154	symbol	H. sapiens	26154	ABCA12	ATP binding cassette subfamily A member 12
ABCA5	23461	symbol	H. sapiens	23461	ABCA5	ATP binding cassette subfamily A member 5
ABCA6	23460	symbol	H. sapiens	23460	ABCA6	ATP binding cassette subfamily A member 6
ABCA9	10350	symbol	H. sapiens	10350	ABCA9	ATP binding cassette subfamily A member 9
ABCC3	8714	symbol	H. sapiens	8714	ABCC3	ATP binding cassette subfamily C member 3
ABLIM2	84448	symbol	H. sapiens	84448	ABLIM2	actin binding LIM protein family member 2
AC005726					None	None
1	1	Gene_ID	H. sapiens	1	A1BG	alpha-1-B glycoprotein
AC011473					None	None
4					None	None
AC011498					None	None
AC244197					None	None
3	3	Gene_ID	H. sapiens	3	A2MP1	alpha-2-macroglobulin pseudogene 1
ACER2	340485	symbol	H. sapiens	340485	ACER2	alkaline ceramidase 2
ACOXL	55289	symbol	H. sapiens	55289	ACOXL	acyl-CoA oxidase like
ACP7	390928	symbol	H. sapiens	390928	ACP7	acid phosphatase 7, tartrate resistant (putative)
ACRBP	84519	symbol	H. sapiens	84519	ACRBP	acrosin binding protein
ACSBG1	23205	symbol	H. sapiens	23205	ACSBG1	acyl-CoA synthetase bubblegum family member 1
ACSM3	6296	symbol	H. sapiens	6296	ACSM3	acyl-CoA synthetase medium chain family member 3
ACSM6	142827	symbol	H. sapiens	142827	ACSM6	acyl-CoA synthetase medium chain family member 6
ACTC1	70	symbol	H. sapiens	70	ACTC1	actin alpha cardiac muscle 1
ACTG2	72	symbol	H. sapiens	72	ACTG2	actin gamma 2, smooth muscle
ACTN1	87	symbol	H. sapiens	87	ACTN1	actinin alpha 1
ADAM19	8728	symbol	H. sapiens	8728	ADAM19	ADAM metallopeptidase domain 19
ADAMDEC1	27299	symbol	H. sapiens	27299	ADAMDEC1	ADAM like decysin 1
ADAMTS12	81792	symbol	H. sapiens	81792	ADAMTS12	ADAM metallopeptidase with thrombospondin type 1 motif 12
ADAMTS15	170689	symbol	H. sapiens	170689	ADAMTS15	ADAM metallopeptidase with thrombospondin type 1 motif 15
ADAMTS2	9509	symbol	H. sapiens	9509	ADAMTS2	ADAM metallopeptidase with thrombospondin type 1 motif 2
ADAMTSL4	54507	symbol	H. sapiens	54507	ADAMTSL4	ADAMTS like 4
ADCY7	113	symbol	H. sapiens	113	ADCY7	adenylate cyclase 7
ADH1C	126	symbol	H. sapiens	126	ADH1C	alcohol dehydrogenase 1C (class I), gamma polypeptide
ADH6	130	symbol	H. sapiens	130	ADH6	alcohol dehydrogenase 6 (class V)
ADHFE1	137872	symbol	H. sapiens	137872	ADHFE1	alcohol dehydrogenase iron containing 1
ADORA1	134	symbol	H. sapiens	134	ADORA1	adenosine A1 receptor
ADRB1	153	symbol	H. sapiens	153	ADRB1	adrenoceptor beta 1
AGAP4	119016	symbol	H. sapiens	119016	AGAP4	ArfGAP with GTPase domain, ankyrin repeat and PH domain 4
AHNAK2	113146	symbol	H. sapiens	113146	AHNAK2	AHNAK nucleoprotein 2
AIF1	199	symbol	H. sapiens	199	AIF1	allograft inflammatory factor 1
AIFM3	150209	symbol	H. sapiens	150209	AIFM3	apoptosis inducing factor mitochondria associated 3
AL121845					None	None
ALDH1L2	160428	symbol	H. sapiens	160428	ALDH1L2	aldehyde dehydrogenase 1 family member L2
ALOX5	240	symbol	H. sapiens	240	ALOX5	arachidonate 5-lipoxygenase
ALOX5AP	241	symbol	H. sapiens	241	ALOX5AP	arachidonate 5-lipoxygenase activating protein
AMACR	23600	symbol	H. sapiens	23600	AMACR	alpha-methylacyl-CoA racemase
AMT	275	symbol	H. sapiens	275	AMT	aminomethyltransferase
AMTN	401138	symbol	H. sapiens	401138	AMTN	amelotin
AMY2B	280	symbol	H. sapiens	280	AMY2B	amylase alpha 2B
ANKK1	255239	symbol	H. sapiens	255239	ANKK1	ankyrin repeat and kinase domain containing 1
ANKRD1	27063	symbol	H. sapiens	27063	ANKRD1	ankyrin repeat domain 1
ANKRD29	147463	symbol	H. sapiens	147463	ANKRD29	ankyrin repeat domain 29
ANPEP	290	symbol	H. sapiens	290	ANPEP	alanyl aminopeptidase, membrane
ANXA1	301	symbol	H. sapiens	301	ANXA1	annexin A1
ANXA10	11199	symbol	H. sapiens	11199	ANXA10	annexin A10
ANXA2	302	symbol	H. sapiens	302	ANXA2	annexin A2
ANXA3	306	symbol	H. sapiens	306	ANXA3	annexin A3
AOAH	313	symbol	H. sapiens	313	AOAH	acyloxyacyl hydrolase
AOC2	314	symbol	H. sapiens	314	AOC2	amine oxidase copper containing 2
AP001931					None	None
APCDD1L	164284	symbol	H. sapiens	164284	APCDD1L	APC down-regulated 1 like
APOA2	336	symbol	H. sapiens	336	APOA2	apolipoprotein A2
APOBEC3A	200315	symbol	H. sapiens	200315	APOBEC3A	apolipoprotein B mRNA editing enzyme catalytic subunit 3A
APOE	348	symbol	H. sapiens	348	APOE	apolipoprotein E
AQP7	364	symbol	H. sapiens	364	AQP7	aquaporin 7
AQP9	366	symbol	H. sapiens	366	AQP9	aquaporin 9
AREG	374	symbol	H. sapiens	374	AREG	amphiregulin
ARFGEF3	57221	symbol	H. sapiens	57221	ARFGEF3	ARFGEF family member 3
ARHGAP22	58504	symbol	H. sapiens	58504	ARHGAP22	Rho GTPase activating protein 22
ARHGAP6	395	symbol	H. sapiens	395	ARHGAP6	Rho GTPase activating protein 6
ARL14	80117	symbol	H. sapiens	80117	ARL14	ADP ribosylation factor like GTPase 14
ARNTL2	56938	symbol	H. sapiens	56938	ARNTL2	aryl hydrocarbon receptor nuclear translocator like 2
ARSI	340075	symbol	H. sapiens	340075	ARSI	arylsulfatase family member I
ARSJ	79642	symbol	H. sapiens	79642	ARSJ	arylsulfatase family member J
ASB16	92591	symbol	H. sapiens	92591	ASB16	ankyrin repeat and SOCS box containing 16
ASPG	374569	symbol	H. sapiens	374569	ASPG	asparaginase
ATF7-NPFF	114108587	symbol	H. sapiens	114108587	ATF7-NPFF	ATF7-NPFF readthrough
ATF7IP2	80063	symbol	H. sapiens	80063	ATF7IP2	activating transcription factor 7 interacting protein 2
ATOH8	84913	symbol	H. sapiens	84913	ATOH8	atonal bHLH transcription factor 8
ATP10A	57194	symbol	H. sapiens	57194	ATP10A	ATPase phospholipid transporting 10A (putative)
ATP1A4	480	symbol	H. sapiens	480	ATP1A4	ATPase Na+/K+ transporting subunit alpha 4
ATP2A1	487	symbol	H. sapiens	487	ATP2A1	ATPase sarcoplasmic/endoplasmic reticulum Ca2+ transporting 1
ATP2C2	9914	symbol	H. sapiens	9914	ATP2C2	ATPase secretory pathway Ca2+ transporting 2
AVIL	10677	symbol	H. sapiens	10677	AVIL	advillin
AXL	558	symbol	H. sapiens	558	AXL	AXL receptor tyrosine kinase
AZGP1	563	symbol	H. sapiens	563	AZGP1	alpha-2-glycoprotein 1, zinc-binding
B3GALT5	10317	symbol	H. sapiens	10317	B3GALT5	beta-1,3-galactosyltransferase 5
BAG2	9532	symbol	H. sapiens	9532	BAG2	BAG cochaperone 2
BARX2	8538	symbol	H. sapiens	8538	BARX2	BARX homeobox 2
BATF2	116071	symbol	H. sapiens	116071	BATF2	basic leucine zipper ATF-like transcription factor 2
BATF3	55509	symbol	H. sapiens	55509	BATF3	basic leucine zipper ATF-like transcription factor 3
BCAS1	8537	symbol	H. sapiens	8537	BCAS1	brain enriched myelin associated protein 1
BCAT1	586	symbol	H. sapiens	586	BCAT1	branched chain amino acid transaminase 1
BCHE	590	symbol	H. sapiens	590	BCHE	butyrylcholinesterase
BGLAP	632	symbol	H. sapiens	632	BGLAP	bone gamma-carboxyglutamate protein
BHMT	635	symbol	H. sapiens	635	BHMT	betaine--homocysteine S-methyltransferase
BICDL2	146439	symbol	H. sapiens	146439	BICDL2	BICD family like cargo adaptor 2
BNC1	646	symbol	H. sapiens	646	BNC1	basonuclin 1
BNIPL	149428	symbol	H. sapiens	149428	BNIPL	BCL2 interacting protein like
BOC	91653	symbol	H. sapiens	91653	BOC	BOC cell adhesion associated, oncogene regulated
BPIFB1	92747	symbol	H. sapiens	92747	BPIFB1	BPI fold containing family B member 1
BTBD16	118663	symbol	H. sapiens	118663	BTBD16	BTB domain containing 16
BTNL9	153579	symbol	H. sapiens	153579	BTNL9	butyrophilin like 9
C10orf99	387695	symbol	H. sapiens	387695	C10orf99	chromosome 10 open reading frame 99
C12orf54	121273	symbol	H. sapiens	121273	C12orf54	chromosome 12 open reading frame 54
C19orf18	147685	symbol	H. sapiens	147685	C19orf18	chromosome 19 open reading frame 18
C1QA	712	symbol	H. sapiens	712	C1QA	complement C1q A chain
C1QB	713	symbol	H. sapiens	713	C1QB	complement C1q B chain
C1QC	714	symbol	H. sapiens	714	C1QC	complement C1q C chain
C1R	715	symbol	H. sapiens	715	C1R	complement C1r
C2orf72	257407	symbol	H. sapiens	257407	C2orf72	chromosome 2 open reading frame 72
C3AR1	719	symbol	H. sapiens	719	C3AR1	complement C3a receptor 1
C4A	720	symbol	H. sapiens	720	C4A	complement C4A (Rodgers blood group)
C4B	721	symbol	H. sapiens	721	C4B	complement C4B (Chido blood group)
C5orf46	389336	symbol	H. sapiens	389336	C5orf46	chromosome 5 open reading frame 46
C5orf63	401207	symbol	H. sapiens	401207	C5orf63	chromosome 5 open reading frame 63
C8orf88	100127983	symbol	H. sapiens	100127983	C8orf88	chromosome 8 open reading frame 88
CA4	762	symbol	H. sapiens	762	CA4	carbonic anhydrase 4
CACNA1D	776	symbol	H. sapiens	776	CACNA1D	calcium voltage-gated channel subunit alpha1 D
CACNA1I	8911	symbol	H. sapiens	8911	CACNA1I	calcium voltage-gated channel subunit alpha1 I
CACNA2D1	781	symbol	H. sapiens	781	CACNA2D1	calcium voltage-gated channel auxiliary subunit alpha2delta 1
CALB1	793	symbol	H. sapiens	793	CALB1	calbindin 1
CALB2	794	symbol	H. sapiens	794	CALB2	calbindin 2
CALD1	800	symbol	H. sapiens	800	CALD1	caldesmon 1
CALHM5	254228	symbol	H. sapiens	254228	CALHM5	calcium homeostasis modulator family member 5
CALHM6	441168	symbol	H. sapiens	441168	CALHM6	calcium homeostasis modulator family member 6
CALML5	51806	symbol	H. sapiens	51806	CALML5	calmodulin like 5
CAPN8	388743	symbol	H. sapiens	388743	CAPN8	calpain 8
CAPN9	10753	symbol	H. sapiens	10753	CAPN9	calpain 9
CARD17	440068	symbol	H. sapiens	440068	CARD17	caspase recruitment domain family member 17
CASP14	23581	symbol	H. sapiens	23581	CASP14	caspase 14
CASQ1	844	symbol	H. sapiens	844	CASQ1	calsequestrin 1
CASQ2	845	symbol	H. sapiens	845	CASQ2	calsequestrin 2
CATSPER2	117155	symbol	H. sapiens	117155	CATSPER2	cation channel sperm associated 2
CATSPERB	79820	symbol	H. sapiens	79820	CATSPERB	cation channel sperm associated auxiliary subunit beta
CAV1	857	symbol	H. sapiens	857	CAV1	caveolin 1
CAV2	858	symbol	H. sapiens	858	CAV2	caveolin 2
CAVIN1	284119	symbol	H. sapiens	284119	CAVIN1	caveolae associated protein 1
CAVIN3	112464	symbol	H. sapiens	112464	CAVIN3	caveolae associated protein 3
CCDC17	149483	symbol	H. sapiens	149483	CCDC17	coiled-coil domain containing 17
CCDC183	84960	symbol	H. sapiens	84960	CCDC183	coiled-coil domain containing 183
CCDC188	388849	symbol	H. sapiens	388849	CCDC188	coiled-coil domain containing 188
CCDC198	55195	symbol	H. sapiens	55195	CCDC198	coiled-coil domain containing 198
CCDC60	160777	symbol	H. sapiens	160777	CCDC60	coiled-coil domain containing 60
CCDC80	151887	symbol	H. sapiens	151887	CCDC80	coiled-coil domain containing 80
CCL13	6357	symbol	H. sapiens	6357	CCL13	C-C motif chemokine ligand 13
CCL15	6359	symbol	H. sapiens	6359	CCL15	C-C motif chemokine ligand 15
CCL18	6362	symbol	H. sapiens	6362	CCL18	C-C motif chemokine ligand 18
CCL20	6364	symbol	H. sapiens	6364	CCL20	C-C motif chemokine ligand 20
CCL23	6368	symbol	H. sapiens	6368	CCL23	C-C motif chemokine ligand 23
CCL24	6369	symbol	H. sapiens	6369	CCL24	C-C motif chemokine ligand 24
CCL26	10344	symbol	H. sapiens	10344	CCL26	C-C motif chemokine ligand 26
CCL3	6348	symbol	H. sapiens	6348	CCL3	C-C motif chemokine ligand 3
CCL3L3	414062	symbol	H. sapiens	414062	CCL3L3	C-C motif chemokine ligand 3 like 3
CCL4	6351	symbol	H. sapiens	6351	CCL4	C-C motif chemokine ligand 4
CCL4L2	9560	symbol	H. sapiens	9560	CCL4L2	C-C motif chemokine ligand 4 like 2
CCL5	6352	symbol	H. sapiens	6352	CCL5	C-C motif chemokine ligand 5
CCL7	6354	symbol	H. sapiens	6354	CCL7	C-C motif chemokine ligand 7
CCL8	6355	symbol	H. sapiens	6355	CCL8	C-C motif chemokine ligand 8
CCN4	8840	symbol	H. sapiens	8840	CCN4	cellular communication network factor 4
CCN5	8839	symbol	H. sapiens	8839	CCN5	cellular communication network factor 5
CCNA1	8900	symbol	H. sapiens	8900	CCNA1	cyclin A1
CCNL2	81669	symbol	H. sapiens	81669	CCNL2	cyclin L2
CCR2	729230	symbol	H. sapiens	729230	CCR2	C-C motif chemokine receptor 2
CCR5	1234	symbol	H. sapiens	1234	CCR5	C-C motif chemokine receptor 5
CCSER1	401145	symbol	H. sapiens	401145	CCSER1	coiled-coil serine rich protein 1
CD109	135228	symbol	H. sapiens	135228	CD109	CD109 molecule
CD14	929	symbol	H. sapiens	929	CD14	CD14 molecule
CD163	9332	symbol	H. sapiens	9332	CD163	CD163 molecule
CD1A	909	symbol	H. sapiens	909	CD1A	CD1a molecule
CD209	30835	symbol	H. sapiens	30835	CD209	CD209 molecule
CD248	57124	symbol	H. sapiens	57124	CD248	CD248 molecule
CD274	29126	symbol	H. sapiens	29126	CD274	CD274 molecule
CD300C	10871	symbol	H. sapiens	10871	CD300C	CD300c molecule
CD300E	342510	symbol	H. sapiens	342510	CD300E	CD300e molecule
CD300LF	146722	symbol	H. sapiens	146722	CD300LF	CD300 molecule like family member f
CD38	952	symbol	H. sapiens	952	CD38	CD38 molecule
CD44	960	symbol	H. sapiens	960	CD44	CD44 molecule (Indian blood group)
CD70	970	symbol	H. sapiens	970	CD70	CD70 molecule
CD86	942	symbol	H. sapiens	942	CD86	CD86 molecule
CD8A	925	symbol	H. sapiens	925	CD8A	CD8a molecule
CD8B	926	symbol	H. sapiens	926	CD8B	CD8b molecule
CDA	978	symbol	H. sapiens	978	CDA	cytidine deaminase
CDH2	1000	symbol	H. sapiens	1000	CDH2	cadherin 2
CDH23	64072	symbol	H. sapiens	64072	CDH23	cadherin related 23
CDH26	60437	symbol	H. sapiens	60437	CDH26	cadherin 26
CDH3	1001	symbol	H. sapiens	1001	CDH3	cadherin 3
CDK3	1018	symbol	H. sapiens	1018	CDK3	cyclin dependent kinase 3
CDK6	1021	symbol	H. sapiens	1021	CDK6	cyclin dependent kinase 6
CEACAM19	56971	symbol	H. sapiens	56971	CEACAM19	CEA cell adhesion molecule 19
CEACAM4	1089	symbol	H. sapiens	1089	CEACAM4	CEA cell adhesion molecule 4
CECR2	27443	symbol	H. sapiens	27443	CECR2	CECR2 histone acetyl-lysine reader
CES1	1066	symbol	H. sapiens	1066	CES1	carboxylesterase 1
CFAP251	144406	symbol	H. sapiens	144406	CFAP251	cilia and flagella associated protein 251
CFAP44	55779	symbol	H. sapiens	55779	CFAP44	cilia and flagella associated protein 44
CGB5	93659	symbol	H. sapiens	93659	CGB5	chorionic gonadotropin subunit beta 5
CHAD	1101	symbol	H. sapiens	1101	CHAD	chondroadherin
CHI3L1	1116	symbol	H. sapiens	1116	CHI3L1	chitinase 3 like 1
CHI3L2	1117	symbol	H. sapiens	1117	CHI3L2	chitinase 3 like 2
CHKB-CPT1B	386593	symbol	H. sapiens	386593	CHKB-CPT1B	CHKB-CPT1B readthrough (NMD candidate)
CHP2	63928	symbol	H. sapiens	63928	CHP2	calcineurin like EF-hand protein 2
CHRD	8646	symbol	H. sapiens	8646	CHRD	chordin
CHRDL2	25884	symbol	H. sapiens	25884	CHRDL2	chordin like 2
CHST11	50515	symbol	H. sapiens	50515	CHST11	carbohydrate sulfotransferase 11
CHST15	51363	symbol	H. sapiens	51363	CHST15	carbohydrate sulfotransferase 15
CHSY3	337876	symbol	H. sapiens	337876	CHSY3	chondroitin sulfate synthase 3
CILP	8483	symbol	H. sapiens	8483	CILP	cartilage intermediate layer protein
CLEC4A	50856	symbol	H. sapiens	50856	CLEC4A	C-type lectin domain family 4 member A
CLEC4E	26253	symbol	H. sapiens	26253	CLEC4E	C-type lectin domain family 4 member E
CLEC4G	339390	symbol	H. sapiens	339390	CLEC4G	C-type lectin domain family 4 member G
CLEC5A	23601	symbol	H. sapiens	23601	CLEC5A	C-type lectin domain containing 5A
CLIC4	25932	symbol	H. sapiens	25932	CLIC4	chloride intracellular channel 4
CLMP	79827	symbol	H. sapiens	79827	CLMP	CXADR like membrane protein
CMKLR1	1240	symbol	H. sapiens	1240	CMKLR1	chemerin chemokine-like receptor 1
CMYA5	202333	symbol	H. sapiens	202333	CMYA5	cardiomyopathy associated 5
CNFN	84518	symbol	H. sapiens	84518	CNFN	cornifelin
CNN1	1264	symbol	H. sapiens	1264	CNN1	calponin 1
CNTD1	124817	symbol	H. sapiens	124817	CNTD1	cyclin N-terminal domain containing 1
CNTN1	1272	symbol	H. sapiens	1272	CNTN1	contactin 1
COL10A1	1300	symbol	H. sapiens	1300	COL10A1	collagen type X alpha 1 chain
COL11A1	1301	symbol	H. sapiens	1301	COL11A1	collagen type XI alpha 1 chain
COL17A1	1308	symbol	H. sapiens	1308	COL17A1	collagen type XVII alpha 1 chain
COL23A1	91522	symbol	H. sapiens	91522	COL23A1	collagen type XXIII alpha 1 chain
COL5A1	1289	symbol	H. sapiens	1289	COL5A1	collagen type V alpha 1 chain
COL5A2	1290	symbol	H. sapiens	1290	COL5A2	collagen type V alpha 2 chain
COL5A3	50509	symbol	H. sapiens	50509	COL5A3	collagen type V alpha 3 chain
COL6A1	1291	symbol	H. sapiens	1291	COL6A1	collagen type VI alpha 1 chain
COL6A2	1292	symbol	H. sapiens	1292	COL6A2	collagen type VI alpha 2 chain
COL6A3	1293	symbol	H. sapiens	1293	COL6A3	collagen type VI alpha 3 chain
COL8A2	1296	symbol	H. sapiens	1296	COL8A2	collagen type VIII alpha 2 chain
COLCA2	120376	symbol	H. sapiens	120376	COLCA2	colorectal cancer associated 2
COLEC12	81035	symbol	H. sapiens	81035	COLEC12	collectin subfamily member 12
COLQ	8292	symbol	H. sapiens	8292	COLQ	collagen like tail subunit of asymmetric acetylcholinesterase
COMP	1311	symbol	H. sapiens	1311	COMP	cartilage oligomeric matrix protein
CORO6	84940	symbol	H. sapiens	84940	CORO6	coronin 6
CPA4	51200	symbol	H. sapiens	51200	CPA4	carboxypeptidase A4
CPAMD8	27151	symbol	H. sapiens	27151	CPAMD8	C3 and PZP like alpha-2-macroglobulin domain containing 8
CPED1	79974	symbol	H. sapiens	79974	CPED1	cadherin like and PC-esterase domain containing 1
CPT1B	1375	symbol	H. sapiens	1375	CPT1B	carnitine palmitoyltransferase 1B
CPXM1	56265	symbol	H. sapiens	56265	CPXM1	carboxypeptidase X, M14 family member 1
CRACR2B	283229	symbol	H. sapiens	283229	CRACR2B	calcium release activated channel regulator 2B
CRISP3	10321	symbol	H. sapiens	10321	CRISP3	cysteine rich secretory protein 3
CRTAC1	55118	symbol	H. sapiens	55118	CRTAC1	cartilage acidic protein 1
CRYGS	1427	symbol	H. sapiens	1427	CRYGS	crystallin gamma S
CSAD	51380	symbol	H. sapiens	51380	CSAD	cysteine sulfinic acid decarboxylase
CSDC2	27254	symbol	H. sapiens	27254	CSDC2	cold shock domain containing C2
CSF1	1435	symbol	H. sapiens	1435	CSF1	colony stimulating factor 1
CSF1R	1436	symbol	H. sapiens	1436	CSF1R	colony stimulating factor 1 receptor
CSF2	1437	symbol	H. sapiens	1437	CSF2	colony stimulating factor 2
CSF3	1440	symbol	H. sapiens	1440	CSF3	colony stimulating factor 3
CSPG4	1464	symbol	H. sapiens	1464	CSPG4	chondroitin sulfate proteoglycan 4
CTHRC1	115908	symbol	H. sapiens	115908	CTHRC1	collagen triple helix repeat containing 1
CTSC	1075	symbol	H. sapiens	1075	CTSC	cathepsin C
CTSE	1510	symbol	H. sapiens	1510	CTSE	cathepsin E
CTSV	1515	symbol	H. sapiens	1515	CTSV	cathepsin V
CUZD1	50624	symbol	H. sapiens	50624	CUZD1	CUB and zona pellucida like domains 1
CXCL1	2919	symbol	H. sapiens	2919	CXCL1	C-X-C motif chemokine ligand 1
CXCL10	3627	symbol	H. sapiens	3627	CXCL10	C-X-C motif chemokine ligand 10
CXCL11	6373	symbol	H. sapiens	6373	CXCL11	C-X-C motif chemokine ligand 11
CXCL5	6374	symbol	H. sapiens	6374	CXCL5	C-X-C motif chemokine ligand 5
CXCL6	6372	symbol	H. sapiens	6372	CXCL6	C-X-C motif chemokine ligand 6
CXCL9	4283	symbol	H. sapiens	4283	CXCL9	C-X-C motif chemokine ligand 9
CXCR2	3579	symbol	H. sapiens	3579	CXCR2	C-X-C motif chemokine receptor 2
CYBB	1536	symbol	H. sapiens	1536	CYBB	cytochrome b-245 beta chain
CYP2C18	1562	symbol	H. sapiens	1562	CYP2C18	cytochrome P450 family 2 subfamily C member 18
CYP2C8	1558	symbol	H. sapiens	1558	CYP2C8	cytochrome P450 family 2 subfamily C member 8
CYP2C9	1559	symbol	H. sapiens	1559	CYP2C9	cytochrome P450 family 2 subfamily C member 9
CYP2D6	1565	symbol	H. sapiens	1565	CYP2D6	cytochrome P450 family 2 subfamily D member 6
CYP2J2	1573	symbol	H. sapiens	1573	CYP2J2	cytochrome P450 family 2 subfamily J member 2
CYP3A5	1577	symbol	H. sapiens	1577	CYP3A5	cytochrome P450 family 3 subfamily A member 5
CYP4B1	1580	symbol	H. sapiens	1580	CYP4B1	cytochrome P450 family 4 subfamily B member 1
CYP4F12	66002	symbol	H. sapiens	66002	CYP4F12	cytochrome P450 family 4 subfamily F member 12
CYP4F8	11283	symbol	H. sapiens	11283	CYP4F8	cytochrome P450 family 4 subfamily F member 8
DAB1	1600	symbol	H. sapiens	1600	DAB1	DAB adaptor protein 1
DCBLD2	131566	symbol	H. sapiens	131566	DCBLD2	discoidin, CUB and LCCL domain containing 2
DDX47	51202	symbol	H. sapiens	51202	DDX47	DEAD-box helicase 47
DEFB126	81623	symbol	H. sapiens	81623	DEFB126	defensin beta 126
DEGS2	123099	symbol	H. sapiens	123099	DEGS2	delta 4-desaturase, sphingolipid 2
DES	1674	symbol	H. sapiens	1674	DES	desmin
DHRS2	10202	symbol	H. sapiens	10202	DHRS2	dehydrogenase/reductase 2
DHRS9	10170	symbol	H. sapiens	10170	DHRS9	dehydrogenase/reductase 9
DIRAS2	54769	symbol	H. sapiens	54769	DIRAS2	DIRAS family GTPase 2
DKK4	27121	symbol	H. sapiens	27121	DKK4	dickkopf WNT signaling pathway inhibitor 4
DNAH1	25981	symbol	H. sapiens	25981	DNAH1	dynein axonemal heavy chain 1
DNAJB13	374407	symbol	H. sapiens	374407	DNAJB13	DnaJ heat shock protein family (Hsp40) member B13
DNAJB5	25822	symbol	H. sapiens	25822	DNAJB5	DnaJ heat shock protein family (Hsp40) member B5
DNASE1L2	1775	symbol	H. sapiens	1775	DNASE1L2	deoxyribonuclease 1 like 2
DOK2	9046	symbol	H. sapiens	9046	DOK2	docking protein 2
DPEP1	1800	symbol	H. sapiens	1800	DPEP1	dipeptidase 1
DPP4	1803	symbol	H. sapiens	1803	DPP4	dipeptidyl peptidase 4
DPT	1805	symbol	H. sapiens	1805	DPT	dermatopontin
DPYD	1806	symbol	H. sapiens	1806	DPYD	dihydropyrimidine dehydrogenase
DRD1	1812	symbol	H. sapiens	1812	DRD1	dopamine receptor D1
DSC2	1824	symbol	H. sapiens	1824	DSC2	desmocollin 2
DSC3	1825	symbol	H. sapiens	1825	DSC3	desmocollin 3
DSE	29940	symbol	H. sapiens	29940	DSE	dermatan sulfate epimerase
DSG1	1828	symbol	H. sapiens	1828	DSG1	desmoglein 1
DSG3	1830	symbol	H. sapiens	1830	DSG3	desmoglein 3
DSP	1832	symbol	H. sapiens	1832	DSP	desmoplakin
DUSP2	1844	symbol	H. sapiens	1844	DUSP2	dual specificity phosphatase 2
DUSP7	1849	symbol	H. sapiens	1849	DUSP7	dual specificity phosphatase 7
EBLN2	55096	symbol	H. sapiens	55096	EBLN2	endogenous Bornavirus like nucleoprotein 2
ECM1	1893	symbol	H. sapiens	1893	ECM1	extracellular matrix protein 1
EFCAB13	124989	symbol	H. sapiens	124989	EFCAB13	EF-hand calcium binding domain 13
EFEMP1	2202	symbol	H. sapiens	2202	EFEMP1	EGF containing fibulin extracellular matrix protein 1
EGFL8	80864	symbol	H. sapiens	80864	EGFL8	EGF like domain multiple 8
EGFR	1956	symbol	H. sapiens	1956	EGFR	epidermal growth factor receptor
EHD2	30846	symbol	H. sapiens	30846	EHD2	EH domain containing 2
EIF5A2	56648	symbol	H. sapiens	56648	EIF5A2	eukaryotic translation initiation factor 5A2
ELF5	2001	symbol	H. sapiens	2001	ELF5	E74 like ETS transcription factor 5
ELOVL4	6785	symbol	H. sapiens	6785	ELOVL4	ELOVL fatty acid elongase 4
EML6	400954	symbol	H. sapiens	400954	EML6	EMAP like 6
EMP3	2014	symbol	H. sapiens	2014	EMP3	epithelial membrane protein 3
EMX2	2018	symbol	H. sapiens	2018	EMX2	empty spiracles homeobox 2
ENGASE	64772	symbol	H. sapiens	64772	ENGASE	endo-beta-N-acetylglucosaminidase
ENPP1	5167	symbol	H. sapiens	5167	ENPP1	ectonucleotide pyrophosphatase/phosphodiesterase 1
EPGN	255324	symbol	H. sapiens	255324	EPGN	epithelial mitogen
EPS8L3	79574	symbol	H. sapiens	79574	EPS8L3	EPS8 like 3
EREG	2069	symbol	H. sapiens	2069	EREG	epiregulin
ERN2	10595	symbol	H. sapiens	10595	ERN2	endoplasmic reticulum to nucleus signaling 2
EVA1A	84141	symbol	H. sapiens	84141	EVA1A	eva-1 homolog A, regulator of programmed cell death
EVPLL	645027	symbol	H. sapiens	645027	EVPLL	envoplakin like
EVX1	2128	symbol	H. sapiens	2128	EVX1	even-skipped homeobox 1
F13A1	2162	symbol	H. sapiens	2162	F13A1	coagulation factor XIII A chain
F3	2152	symbol	H. sapiens	2152	F3	coagulation factor III, tissue factor
FABP6	2172	symbol	H. sapiens	2172	FABP6	fatty acid binding protein 6
FAM20A	54757	symbol	H. sapiens	54757	FAM20A	FAM20A golgi associated secretory pathway pseudokinase
FAM20C	56975	symbol	H. sapiens	56975	FAM20C	FAM20C golgi associated secretory pathway kinase
FAM229A	100128071	symbol	H. sapiens	100128071	FAM229A	family with sequence similarity 229 member A
FAM3B	54097	symbol	H. sapiens	54097	FAM3B	FAM3 metabolism regulating signaling molecule B
FAM3D	131177	symbol	H. sapiens	131177	FAM3D	FAM3 metabolism regulating signaling molecule D
FAM83A	84985	symbol	H. sapiens	84985	FAM83A	family with sequence similarity 83 member A
FAP	2191	symbol	H. sapiens	2191	FAP	fibroblast activation protein alpha
FASLG	356	symbol	H. sapiens	356	FASLG	Fas ligand
FAT2	2196	symbol	H. sapiens	2196	FAT2	FAT atypical cadherin 2
FBLN7	129804	symbol	H. sapiens	129804	FBLN7	fibulin 7
FBN1	2200	symbol	H. sapiens	2200	FBN1	fibrillin 1
FBP1	2203	symbol	H. sapiens	2203	FBP1	fructose-bisphosphatase 1
FBP2	8789	symbol	H. sapiens	8789	FBP2	fructose-bisphosphatase 2
FCER1G	2207	symbol	H. sapiens	2207	FCER1G	Fc fragment of IgE receptor Ig
FCGR1A	2209	symbol	H. sapiens	2209	FCGR1A	Fc fragment of IgG receptor Ia
FCGR2A	2212	symbol	H. sapiens	2212	FCGR2A	Fc fragment of IgG receptor IIa
FCGR3A	2214	symbol	H. sapiens	2214	FCGR3A	Fc fragment of IgG receptor IIIa
FCRLA	84824	symbol	H. sapiens	84824	FCRLA	Fc receptor like A
FCRLB	127943	symbol	H. sapiens	127943	FCRLB	Fc receptor like B
FGF2	2247	symbol	H. sapiens	2247	FGF2	fibroblast growth factor 2
FGF7	2252	symbol	H. sapiens	2252	FGF7	fibroblast growth factor 7
FGFBP1	9982	symbol	H. sapiens	9982	FGFBP1	fibroblast growth factor binding protein 1
FIBIN	387758	symbol	H. sapiens	387758	FIBIN	fin bud initiation factor homolog
FLNA	2316	symbol	H. sapiens	2316	FLNA	filamin A
FLNC	2318	symbol	H. sapiens	2318	FLNC	filamin C
FMO1	2326	symbol	H. sapiens	2326	FMO1	flavin containing dimethylaniline monoxygenase 1
FN1	2335	symbol	H. sapiens	2335	FN1	fibronectin 1
FNDC1	84624	symbol	H. sapiens	84624	FNDC1	fibronectin type III domain containing 1
FOLR2	2350	symbol	H. sapiens	2350	FOLR2	folate receptor beta
FOSL1	8061	symbol	H. sapiens	8061	FOSL1	FOS like 1, AP-1 transcription factor subunit
FOXA1	3169	symbol	H. sapiens	3169	FOXA1	forkhead box A1
FOXC2	2303	symbol	H. sapiens	2303	FOXC2	forkhead box C2
FOXD1	2297	symbol	H. sapiens	2297	FOXD1	forkhead box D1
FOXE1	2304	symbol	H. sapiens	2304	FOXE1	forkhead box E1
FOXH1	8928	symbol	H. sapiens	8928	FOXH1	forkhead box H1
FOXJ1	2302	symbol	H. sapiens	2302	FOXJ1	forkhead box J1
FPR1	2357	symbol	H. sapiens	2357	FPR1	formyl peptide receptor 1
FPR3	2359	symbol	H. sapiens	2359	FPR3	formyl peptide receptor 3
FREM2	341640	symbol	H. sapiens	341640	FREM2	FRAS1 related extracellular matrix 2
FST	10468	symbol	H. sapiens	10468	FST	follistatin
FSTL3	10272	symbol	H. sapiens	10272	FSTL3	follistatin like 3
FUT6	2528	symbol	H. sapiens	2528	FUT6	fucosyltransferase 6
FYB1	2533	symbol	H. sapiens	2533	FYB1	FYN binding protein 1
G0S2	50486	symbol	H. sapiens	50486	G0S2	G0/G1 switch 2
GABRE	2564	symbol	H. sapiens	2564	GABRE	gamma-aminobutyric acid type A receptor subunit epsilon
GABRP	2568	symbol	H. sapiens	2568	GABRP	gamma-aminobutyric acid type A receptor subunit pi
GAL	51083	symbol	H. sapiens	51083	GAL	galanin and GMAP prepropeptide
GALNT5	11227	symbol	H. sapiens	11227	GALNT5	polypeptide N-acetylgalactosaminyltransferase 5
GAP43	2596	symbol	H. sapiens	2596	GAP43	growth associated protein 43
GAS1	2619	symbol	H. sapiens	2619	GAS1	growth arrest specific 1
GAS2	2620	symbol	H. sapiens	2620	GAS2	growth arrest specific 2
GAS6	2621	symbol	H. sapiens	2621	GAS6	growth arrest specific 6
GATA2	2624	symbol	H. sapiens	2624	GATA2	GATA binding protein 2
GATM	2628	symbol	H. sapiens	2628	GATM	glycine amidinotransferase
GBP1	2633	symbol	H. sapiens	2633	GBP1	guanylate binding protein 1
GBP5	115362	symbol	H. sapiens	115362	GBP5	guanylate binding protein 5
GBP6	163351	symbol	H. sapiens	163351	GBP6	guanylate binding protein family member 6
GCNT4	51301	symbol	H. sapiens	51301	GCNT4	glucosaminyl (N-acetyl) transferase 4
GDA	9615	symbol	H. sapiens	9615	GDA	guanine deaminase
GDF7	151449	symbol	H. sapiens	151449	GDF7	growth differentiation factor 7
GDPD2	54857	symbol	H. sapiens	54857	GDPD2	glycerophosphodiester phosphodiesterase domain containing 2
GFI1	2672	symbol	H. sapiens	2672	GFI1	growth factor independent 1 transcriptional repressor
GFPT2	9945	symbol	H. sapiens	9945	GFPT2	glutamine-fructose-6-phosphate transaminase 2
GIPR	2696	symbol	H. sapiens	2696	GIPR	gastric inhibitory polypeptide receptor
GJB1	2705	symbol	H. sapiens	2705	GJB1	gap junction protein beta 1
GJB2	2706	symbol	H. sapiens	2706	GJB2	gap junction protein beta 2
GJB6	10804	symbol	H. sapiens	10804	GJB6	gap junction protein beta 6
GLDN	342035	symbol	H. sapiens	342035	GLDN	gliomedin
GNB4	59345	symbol	H. sapiens	59345	GNB4	G protein subunit beta 4
GNLY	10578	symbol	H. sapiens	10578	GNLY	granulysin
GOLGA6L9	440295	symbol	H. sapiens	440295	GOLGA6L9	golgin A6 family like 9
GOLGA8A	23015	symbol	H. sapiens	23015	GOLGA8A	golgin A8 family member A
GOLGA8B	440270	symbol	H. sapiens	440270	GOLGA8B	golgin A8 family member B
GPC3	2719	symbol	H. sapiens	2719	GPC3	glypican 3
GPC6	10082	symbol	H. sapiens	10082	GPC6	glypican 6
GPR1	2825	symbol	H. sapiens	2825	GPR1	G protein-coupled receptor 1
GPR176	11245	symbol	H. sapiens	11245	GPR176	G protein-coupled receptor 176
GPR37	2861	symbol	H. sapiens	2861	GPR37	G protein-coupled receptor 37
GPR68	8111	symbol	H. sapiens	8111	GPR68	G protein-coupled receptor 68
GPR84	53831	symbol	H. sapiens	53831	GPR84	G protein-coupled receptor 84
GPRC5C	55890	symbol	H. sapiens	55890	GPRC5C	G protein-coupled receptor class C group 5 member C
GPT	2875	symbol	H. sapiens	2875	GPT	glutamic--pyruvic transaminase
GRAMD1C	54762	symbol	H. sapiens	54762	GRAMD1C	GRAM domain containing 1C
GREM1	26585	symbol	H. sapiens	26585	GREM1	gremlin 1, DAN family BMP antagonist
GRP	2922	symbol	H. sapiens	2922	GRP	gastrin releasing peptide
GSDMB	55876	symbol	H. sapiens	55876	GSDMB	gasdermin B
GSDMC	56169	symbol	H. sapiens	56169	GSDMC	gasdermin C
GSTA1	2938	symbol	H. sapiens	2938	GSTA1	glutathione S-transferase alpha 1
GSTA2	2939	symbol	H. sapiens	2939	GSTA2	glutathione S-transferase alpha 2
GSTM2	2946	symbol	H. sapiens	2946	GSTM2	glutathione S-transferase mu 2
GXYLT2	727936	symbol	H. sapiens	727936	GXYLT2	glucoside xylosyltransferase 2
GZMA	3001	symbol	H. sapiens	3001	GZMA	granzyme A
GZMB	3002	symbol	H. sapiens	3002	GZMB	granzyme B
GZMH	2999	symbol	H. sapiens	2999	GZMH	granzyme H
H2BC18	440689	symbol	H. sapiens	440689	H2BC18	H2B clustered histone 18
H2BC6	8344	symbol	H. sapiens	8344	H2BC6	H2B clustered histone 6
H2BC7	8343	symbol	H. sapiens	8343	H2BC7	H2B clustered histone 7
H3C13	653604	symbol	H. sapiens	653604	H3C13	H3 clustered histone 13
H4-16	121504	symbol	H. sapiens	121504	H4-16	H4 histone 16
H4C5	8367	symbol	H. sapiens	8367	H4C5	H4 clustered histone 5
HACD1	9200	symbol	H. sapiens	9200	HACD1	3-hydroxyacyl-CoA dehydratase 1
HAND2	9464	symbol	H. sapiens	9464	HAND2	heart and neural crest derivatives expressed 2
HAPLN3	145864	symbol	H. sapiens	145864	HAPLN3	hyaluronan and proteoglycan link protein 3
HAS1	3036	symbol	H. sapiens	3036	HAS1	hyaluronan synthase 1
HAVCR1	26762	symbol	H. sapiens	26762	HAVCR1	hepatitis A virus cellular receptor 1
HAVCR2	84868	symbol	H. sapiens	84868	HAVCR2	hepatitis A virus cellular receptor 2
HBEGF	1839	symbol	H. sapiens	1839	HBEGF	heparin binding EGF like growth factor
HCK	3055	symbol	H. sapiens	3055	HCK	HCK proto-oncogene, Src family tyrosine kinase
HCST	10870	symbol	H. sapiens	10870	HCST	hematopoietic cell signal transducer
HEPHL1	341208	symbol	H. sapiens	341208	HEPHL1	hephaestin like 1
HES2	54626	symbol	H. sapiens	54626	HES2	hes family bHLH transcription factor 2
HGF	3082	symbol	H. sapiens	3082	HGF	hepatocyte growth factor
HID1	283987	symbol	H. sapiens	283987	HID1	HID1 domain containing
HK3	3101	symbol	H. sapiens	3101	HK3	hexokinase 3
HLA-DQA1	3117	symbol	H. sapiens	3117	HLA-DQA1	major histocompatibility complex, class II, DQ alpha 1
HLA-DQB1	3119	symbol	H. sapiens	3119	HLA-DQB1	major histocompatibility complex, class II, DQ beta 1
HLA-DQB2	3120	symbol	H. sapiens	3120	HLA-DQB2	major histocompatibility complex, class II, DQ beta 2
HLA-DRB1	3123	symbol	H. sapiens	3123	HLA-DRB1	major histocompatibility complex, class II, DR beta 1
HMGA2	8091	symbol	H. sapiens	8091	HMGA2	high mobility group AT-hook 2
HMGCS2	3158	symbol	H. sapiens	3158	HMGCS2	3-hydroxy-3-methylglutaryl-CoA synthase 2
HNF1B	6928	symbol	H. sapiens	6928	HNF1B	HNF1 homeobox B
HOXA6	3203	symbol	H. sapiens	3203	HOXA6	homeobox A6
HOXB3	3213	symbol	H. sapiens	3213	HOXB3	homeobox B3
HOXB5	3215	symbol	H. sapiens	3215	HOXB5	homeobox B5
HOXB6	3216	symbol	H. sapiens	3216	HOXB6	homeobox B6
HOXB8	3218	symbol	H. sapiens	3218	HOXB8	homeobox B8
HOXD1	3231	symbol	H. sapiens	3231	HOXD1	homeobox D1
HPGD	3248	symbol	H. sapiens	3248	HPGD	15-hydroxyprostaglandin dehydrogenase
HS3ST3A1	9955	symbol	H. sapiens	9955	HS3ST3A1	heparan sulfate-glucosamine 3-sulfotransferase 3A1
HS3ST3B1	9953	symbol	H. sapiens	9953	HS3ST3B1	heparan sulfate-glucosamine 3-sulfotransferase 3B1
HS3ST5	222537	symbol	H. sapiens	222537	HS3ST5	heparan sulfate-glucosamine 3-sulfotransferase 5
HS6ST3	266722	symbol	H. sapiens	266722	HS6ST3	heparan sulfate 6-O-sulfotransferase 3
HSD11B1	3290	symbol	H. sapiens	3290	HSD11B1	hydroxysteroid 11-beta dehydrogenase 1
HSD17B2	3294	symbol	H. sapiens	3294	HSD17B2	hydroxysteroid 17-beta dehydrogenase 2
HSPB6	126393	symbol	H. sapiens	126393	HSPB6	heat shock protein family B (small) member 6
HSPB7	27129	symbol	H. sapiens	27129	HSPB7	heat shock protein family B (small) member 7
HTR1D	3352	symbol	H. sapiens	3352	HTR1D	5-hydroxytryptamine receptor 1D
HTRA3	94031	symbol	H. sapiens	94031	HTRA3	HtrA serine peptidase 3
HYAL1	3373	symbol	H. sapiens	3373	HYAL1	hyaluronidase 1
HYPK	25764	symbol	H. sapiens	25764	HYPK	huntingtin interacting protein K
ICAM1	3383	symbol	H. sapiens	3383	ICAM1	intercellular adhesion molecule 1
ICOS	29851	symbol	H. sapiens	29851	ICOS	inducible T cell costimulator
IDO1	3620	symbol	H. sapiens	3620	IDO1	indoleamine 2,3-dioxygenase 1
IFITM1	8519	symbol	H. sapiens	8519	IFITM1	interferon induced transmembrane protein 1
IFITM3	10410	symbol	H. sapiens	10410	IFITM3	interferon induced transmembrane protein 3
IFNG	3458	symbol	H. sapiens	3458	IFNG	interferon gamma
IGF2BP2	10644	symbol	H. sapiens	10644	IGF2BP2	insulin like growth factor 2 mRNA binding protein 2
IGFBP6	3489	symbol	H. sapiens	3489	IGFBP6	insulin like growth factor binding protein 6
IGFL2	147920	symbol	H. sapiens	147920	IGFL2	IGF like family member 2
IGFL3	388555	symbol	H. sapiens	388555	IGFL3	IGF like family member 3
IGSF21	84966	symbol	H. sapiens	84966	IGSF21	immunoglobin superfamily member 21
IHH	3549	symbol	H. sapiens	3549	IHH	Indian hedgehog signaling molecule
IL11	3589	symbol	H. sapiens	3589	IL11	interleukin 11
IL12RB1	3594	symbol	H. sapiens	3594	IL12RB1	interleukin 12 receptor subunit beta 1
IL12RB2	3595	symbol	H. sapiens	3595	IL12RB2	interleukin 12 receptor subunit beta 2
IL13RA2	3598	symbol	H. sapiens	3598	IL13RA2	interleukin 13 receptor subunit alpha 2
IL15	3600	symbol	H. sapiens	3600	IL15	interleukin 15
IL15RA	3601	symbol	H. sapiens	3601	IL15RA	interleukin 15 receptor subunit alpha
IL1R2	7850	symbol	H. sapiens	7850	IL1R2	interleukin 1 receptor type 2
IL20RB	53833	symbol	H. sapiens	53833	IL20RB	interleukin 20 receptor subunit beta
IL24	11009	symbol	H. sapiens	11009	IL24	interleukin 24
IL27RA	9466	symbol	H. sapiens	9466	IL27RA	interleukin 27 receptor subunit alpha
IL2RA	3559	symbol	H. sapiens	3559	IL2RA	interleukin 2 receptor subunit alpha
IL2RG	3561	symbol	H. sapiens	3561	IL2RG	interleukin 2 receptor subunit gamma
IL32	9235	symbol	H. sapiens	9235	IL32	interleukin 32
IL36G	56300	symbol	H. sapiens	56300	IL36G	interleukin 36 gamma
IL36RN	26525	symbol	H. sapiens	26525	IL36RN	interleukin 36 receptor antagonist
IL6	3569	symbol	H. sapiens	3569	IL6	interleukin 6
IL7R	3575	symbol	H. sapiens	3575	IL7R	interleukin 7 receptor
IL9R	3581	symbol	H. sapiens	3581	IL9R	interleukin 9 receptor
INHBA	3624	symbol	H. sapiens	3624	INHBA	inhibin subunit beta A
INPP5J	27124	symbol	H. sapiens	27124	INPP5J	inositol polyphosphate-5-phosphatase J
INTS6L	203522	symbol	H. sapiens	203522	INTS6L	integrator complex subunit 6 like
INTU	27152	symbol	H. sapiens	27152	INTU	inturned planar cell polarity protein
IP6K3	117283	symbol	H. sapiens	117283	IP6K3	inositol hexakisphosphate kinase 3
IQCN	80726	symbol	H. sapiens	80726	IQCN	IQ motif containing N
IRAG2	4033	symbol	H. sapiens	4033	IRAG2	inositol 1,4,5-triphosphate receptor associated 2
ITGA11	22801	symbol	H. sapiens	22801	ITGA11	integrin subunit alpha 11
ITGA2	3673	symbol	H. sapiens	3673	ITGA2	integrin subunit alpha 2
ITGA5	3678	symbol	H. sapiens	3678	ITGA5	integrin subunit alpha 5
ITGAM	3684	symbol	H. sapiens	3684	ITGAM	integrin subunit alpha M
ITGB2	3689	symbol	H. sapiens	3689	ITGB2	integrin subunit beta 2
ITGB3	3690	symbol	H. sapiens	3690	ITGB3	integrin subunit beta 3
ITLN1	55600	symbol	H. sapiens	55600	ITLN1	intelectin 1
JMJD7-PLA2G4B	8681	symbol	H. sapiens	8681	JMJD7-PLA2G4B	JMJD7-PLA2G4B readthrough
JPH2	57158	symbol	H. sapiens	57158	JPH2	junctophilin 2
KCNAB3	9196	symbol	H. sapiens	9196	KCNAB3	potassium voltage-gated channel subfamily A regulatory beta subunit 3
KCNC3	3748	symbol	H. sapiens	3748	KCNC3	potassium voltage-gated channel subfamily C member 3
KCNH4	23415	symbol	H. sapiens	23415	KCNH4	potassium voltage-gated channel subfamily H member 4
KCNIP2	30819	symbol	H. sapiens	30819	KCNIP2	potassium voltage-gated channel interacting protein 2
KCNMB1	3779	symbol	H. sapiens	3779	KCNMB1	potassium calcium-activated channel subfamily M regulatory beta subunit 1
KIAA0895L	653319	symbol	H. sapiens	653319	KIAA0895L	KIAA0895 like
KIF5C	3800	symbol	H. sapiens	3800	KIF5C	kinesin family member 5C
KIFC2	90990	symbol	H. sapiens	90990	KIFC2	kinesin family member C2
KIRREL1	55243	symbol	H. sapiens	55243	KIRREL1	kirre like nephrin family adhesion molecule 1
KLC3	147700	symbol	H. sapiens	147700	KLC3	kinesin light chain 3
KLF15	28999	symbol	H. sapiens	28999	KLF15	Kruppel like factor 15
KLHL3	26249	symbol	H. sapiens	26249	KLHL3	kelch like family member 3
KLK10	5655	symbol	H. sapiens	5655	KLK10	kallikrein related peptidase 10
KLK11	11012	symbol	H. sapiens	11012	KLK11	kallikrein related peptidase 11
KLK13	26085	symbol	H. sapiens	26085	KLK13	kallikrein related peptidase 13
KLK14	43847	symbol	H. sapiens	43847	KLK14	kallikrein related peptidase 14
KLK5	25818	symbol	H. sapiens	25818	KLK5	kallikrein related peptidase 5
KLK6	5653	symbol	H. sapiens	5653	KLK6	kallikrein related peptidase 6
KLK7	5650	symbol	H. sapiens	5650	KLK7	kallikrein related peptidase 7
KLK8	11202	symbol	H. sapiens	11202	KLK8	kallikrein related peptidase 8
KREMEN2	79412	symbol	H. sapiens	79412	KREMEN2	kringle containing transmembrane protein 2
KRT1	3848	symbol	H. sapiens	3848	KRT1	keratin 1
KRT12	3859	symbol	H. sapiens	3859	KRT12	keratin 12
KRT14	3861	symbol	H. sapiens	3861	KRT14	keratin 14
KRT16	3868	symbol	H. sapiens	3868	KRT16	keratin 16
KRT17	3872	symbol	H. sapiens	3872	KRT17	keratin 17
KRT20	54474	symbol	H. sapiens	54474	KRT20	keratin 20
KRT24	192666	symbol	H. sapiens	192666	KRT24	keratin 24
KRT34	3885	symbol	H. sapiens	3885	KRT34	keratin 34
KRT4	3851	symbol	H. sapiens	3851	KRT4	keratin 4
KRT5	3852	symbol	H. sapiens	3852	KRT5	keratin 5
KRT6A	3853	symbol	H. sapiens	3853	KRT6A	keratin 6A
KRT6B	3854	symbol	H. sapiens	3854	KRT6B	keratin 6B
KRT6C	286887	symbol	H. sapiens	286887	KRT6C	keratin 6C
KRT75	9119	symbol	H. sapiens	9119	KRT75	keratin 75
KRT78	196374	symbol	H. sapiens	196374	KRT78	keratin 78
KRT79	338785	symbol	H. sapiens	338785	KRT79	keratin 79
KRT81	3887	symbol	H. sapiens	3887	KRT81	keratin 81
KRT9	3857	symbol	H. sapiens	3857	KRT9	keratin 9
KRTAP5-10	387273	symbol	H. sapiens	387273	KRTAP5-10	keratin associated protein 5-10
KRTAP5-9	3846	symbol	H. sapiens	3846	KRTAP5-9	keratin associated protein 5-9
KRTDAP	388533	symbol	H. sapiens	388533	KRTDAP	keratinocyte differentiation associated protein
L1CAM	3897	symbol	H. sapiens	3897	L1CAM	L1 cell adhesion molecule
L3MBTL1	26013	symbol	H. sapiens	26013	L3MBTL1	L3MBTL histone methyl-lysine binding protein 1
LAG3	3902	symbol	H. sapiens	3902	LAG3	lymphocyte activating 3
LAIR1	3903	symbol	H. sapiens	3903	LAIR1	leukocyte associated immunoglobulin like receptor 1
LAMA3	3909	symbol	H. sapiens	3909	LAMA3	laminin subunit alpha 3
LAMC2	3918	symbol	H. sapiens	3918	LAMC2	laminin subunit gamma 2
LCE3D	84648	symbol	H. sapiens	84648	LCE3D	late cornified envelope 3D
LEAP2	116842	symbol	H. sapiens	116842	LEAP2	liver enriched antimicrobial peptide 2
LEMD1	93273	symbol	H. sapiens	93273	LEMD1	LEM domain containing 1
LGALS1	3956	symbol	H. sapiens	3956	LGALS1	galectin 1
LGALS4	3960	symbol	H. sapiens	3960	LGALS4	galectin 4
LGALS7	3963	symbol	H. sapiens	3963	LGALS7	galectin 7
LGALS7B	653499	symbol	H. sapiens	653499	LGALS7B	galectin 7B
LILRA5	353514	symbol	H. sapiens	353514	LILRA5	leukocyte immunoglobulin like receptor A5
LILRA6	79168	symbol	H. sapiens	79168	LILRA6	leukocyte immunoglobulin like receptor A6
LILRB1	10859	symbol	H. sapiens	10859	LILRB1	leukocyte immunoglobulin like receptor B1
LILRB2	10288	symbol	H. sapiens	10288	LILRB2	leukocyte immunoglobulin like receptor B2
LILRB3	11025	symbol	H. sapiens	11025	LILRB3	leukocyte immunoglobulin like receptor B3
LILRB4	11006	symbol	H. sapiens	11006	LILRB4	leukocyte immunoglobulin like receptor B4
LILRB5	10990	symbol	H. sapiens	10990	LILRB5	leukocyte immunoglobulin like receptor B5
LINC00672	100505576	symbol	H. sapiens	100505576	LINC00672	long intergenic non-protein coding RNA 672
LMOD1	25802	symbol	H. sapiens	25802	LMOD1	leiomodin 1
LOX	4015	symbol	H. sapiens	4015	LOX	lysyl oxidase
LRFN2	57497	symbol	H. sapiens	57497	LRFN2	leucine rich repeat and fibronectin type III domain containing 2
LRRC15	131578	symbol	H. sapiens	131578	LRRC15	leucine rich repeat containing 15
LRRC25	126364	symbol	H. sapiens	126364	LRRC25	leucine rich repeat containing 25
LRRC39	127495	symbol	H. sapiens	127495	LRRC39	leucine rich repeat containing 39
LTBP2	4053	symbol	H. sapiens	4053	LTBP2	latent transforming growth factor beta binding protein 2
LUZP2	338645	symbol	H. sapiens	338645	LUZP2	leucine zipper protein 2
LY6G5B	58496	symbol	H. sapiens	58496	LY6G5B	lymphocyte antigen 6 family member G5B
LYNX1	66004	symbol	H. sapiens	66004	LYNX1	Ly6/neurotoxin 1
LYPD2	137797	symbol	H. sapiens	137797	LYPD2	LY6/PLAUR domain containing 2
LYZ	4069	symbol	H. sapiens	4069	LYZ	lysozyme
MAGEB2	4113	symbol	H. sapiens	4113	MAGEB2	MAGE family member B2
MAGIX	79917	symbol	H. sapiens	79917	MAGIX	MAGI family member, X-linked
MALL	7851	symbol	H. sapiens	7851	MALL	mal, T cell differentiation protein like
MAMDC2	256691	symbol	H. sapiens	256691	MAMDC2	MAM domain containing 2
MAMLD1	10046	symbol	H. sapiens	10046	MAMLD1	mastermind like domain containing 1
MAPK10	5602	symbol	H. sapiens	5602	MAPK10	mitogen-activated protein kinase 10
MAPK8IP3	23162	symbol	H. sapiens	23162	MAPK8IP3	mitogen-activated protein kinase 8 interacting protein 3
MARCO	8685	symbol	H. sapiens	8685	MARCO	macrophage receptor with collagenous structure
MEDAG	84935	symbol	H. sapiens	84935	MEDAG	mesenteric estrogen dependent adipogenesis
MELTF	4241	symbol	H. sapiens	4241	MELTF	melanotransferrin
MEOX2	4223	symbol	H. sapiens	4223	MEOX2	mesenchyme homeobox 2
MFAP3L	9848	symbol	H. sapiens	9848	MFAP3L	microfibril associated protein 3 like
MFAP5	8076	symbol	H. sapiens	8076	MFAP5	microfibril associated protein 5
MFSD6L	162387	symbol	H. sapiens	162387	MFSD6L	major facilitator superfamily domain containing 6 like
MIA	8190	symbol	H. sapiens	8190	MIA	MIA SH3 domain containing
MMEL1	79258	symbol	H. sapiens	79258	MMEL1	membrane metalloendopeptidase like 1
MMP1	4312	symbol	H. sapiens	4312	MMP1	matrix metallopeptidase 1
MMP10	4319	symbol	H. sapiens	4319	MMP10	matrix metallopeptidase 10
MMP11	4320	symbol	H. sapiens	4320	MMP11	matrix metallopeptidase 11
MMP3	4314	symbol	H. sapiens	4314	MMP3	matrix metallopeptidase 3
MMP9	4318	symbol	H. sapiens	4318	MMP9	matrix metallopeptidase 9
MN1	4330	symbol	H. sapiens	4330	MN1	MN1 proto-oncogene, transcriptional regulator
MNDA	4332	symbol	H. sapiens	4332	MNDA	myeloid cell nuclear differentiation antigen
MOGAT2	80168	symbol	H. sapiens	80168	MOGAT2	monoacylglycerol O-acyltransferase 2
MRC1	4360	symbol	H. sapiens	4360	MRC1	mannose receptor C-type 1
MS4A4A	51338	symbol	H. sapiens	51338	MS4A4A	membrane spanning 4-domains A4A
MS4A6A	64231	symbol	H. sapiens	64231	MS4A6A	membrane spanning 4-domains A6A
MSH5	4439	symbol	H. sapiens	4439	MSH5	mutS homolog 5
MSLN	10232	symbol	H. sapiens	10232	MSLN	mesothelin
MSMB	4477	symbol	H. sapiens	4477	MSMB	microseminoprotein beta
MSN	4478	symbol	H. sapiens	4478	MSN	moesin
MSR1	4481	symbol	H. sapiens	4481	MSR1	macrophage scavenger receptor 1
MSRB3	253827	symbol	H. sapiens	253827	MSRB3	methionine sulfoxide reductase B3
MT1A	4489	symbol	H. sapiens	4489	MT1A	metallothionein 1A
MT1E	4493	symbol	H. sapiens	4493	MT1E	metallothionein 1E
MT1G	4495	symbol	H. sapiens	4495	MT1G	metallothionein 1G
MT1H	4496	symbol	H. sapiens	4496	MT1H	metallothionein 1H
MT1M	4499	symbol	H. sapiens	4499	MT1M	metallothionein 1M
MT1X	4501	symbol	H. sapiens	4501	MT1X	metallothionein 1X
MT2A	4502	symbol	H. sapiens	4502	MT2A	metallothionein 2A
MUC16	94025	symbol	H. sapiens	94025	MUC16	mucin 16, cell surface associated
MUC2	4583	symbol	H. sapiens	4583	MUC2	mucin 2, oligomeric mucus/gel-forming
MXRA8	54587	symbol	H. sapiens	54587	MXRA8	matrix remodeling associated 8
MYBPC1	4604	symbol	H. sapiens	4604	MYBPC1	myosin binding protein C1
MYEOV	26579	symbol	H. sapiens	26579	MYEOV	myeloma overexpressed
MYH11	4629	symbol	H. sapiens	4629	MYH11	myosin heavy chain 11
MYH7B	57644	symbol	H. sapiens	57644	MYH7B	myosin heavy chain 7B
MYL9	10398	symbol	H. sapiens	10398	MYL9	myosin light chain 9
MYLK	4638	symbol	H. sapiens	4638	MYLK	myosin light chain kinase
MYO15B	80022	symbol	H. sapiens	80022	MYO15B	myosin XVB
MYO1B	4430	symbol	H. sapiens	4430	MYO1B	myosin IB
NBPF11	200030	symbol	H. sapiens	200030	NBPF11	NBPF member 11
NCF2	4688	symbol	H. sapiens	4688	NCF2	neutrophil cytosolic factor 2
NEIL1	79661	symbol	H. sapiens	79661	NEIL1	nei like DNA glycosylase 1
NELL2	4753	symbol	H. sapiens	4753	NELL2	neural EGFL like 2
NEXN	91624	symbol	H. sapiens	91624	NEXN	nexilin F-actin binding protein
NFAM1	150372	symbol	H. sapiens	150372	NFAM1	NFAT activating protein with ITAM motif 1
NGF	4803	symbol	H. sapiens	4803	NGF	nerve growth factor
NGFR	4804	symbol	H. sapiens	4804	NGFR	nerve growth factor receptor
NKG7	4818	symbol	H. sapiens	4818	NKG7	natural killer cell granule protein 7
NLRP3	114548	symbol	H. sapiens	114548	NLRP3	NLR family pyrin domain containing 3
NNAT	4826	symbol	H. sapiens	4826	NNAT	neuronatin
NNMT	4837	symbol	H. sapiens	4837	NNMT	nicotinamide N-methyltransferase
NOD2	64127	symbol	H. sapiens	64127	NOD2	nucleotide binding oligomerization domain containing 2
NOG	9241	symbol	H. sapiens	9241	NOG	noggin
NOX1	27035	symbol	H. sapiens	27035	NOX1	NADPH oxidase 1
NPIPB15	440348	symbol	H. sapiens	440348	NPIPB15	nuclear pore complex interacting protein family member B15
NR1H4	9971	symbol	H. sapiens	9971	NR1H4	nuclear receptor subfamily 1 group H member 4
NRG1	3084	symbol	H. sapiens	3084	NRG1	neuregulin 1
NRP2	8828	symbol	H. sapiens	8828	NRP2	neuropilin 2
NSG1	27065	symbol	H. sapiens	27065	NSG1	neuronal vesicle trafficking associated 1
NT5E	4907	symbol	H. sapiens	4907	NT5E	5'-nucleotidase ecto
NTN1	9423	symbol	H. sapiens	9423	NTN1	netrin 1
NUAK2	81788	symbol	H. sapiens	81788	NUAK2	NUAK family kinase 2
NUDT11	55190	symbol	H. sapiens	55190	NUDT11	nudix hydrolase 11
NUPR2	389493	symbol	H. sapiens	389493	NUPR2	nuclear protein 2, transcriptional regulator
NXN	64359	symbol	H. sapiens	64359	NXN	nucleoredoxin
OGFOD2	79676	symbol	H. sapiens	79676	OGFOD2	2-oxoglutarate and iron dependent oxygenase domain containing 2
OGFRL1	79627	symbol	H. sapiens	79627	OGFRL1	opioid growth factor receptor like 1
OLFML3	56944	symbol	H. sapiens	56944	OLFML3	olfactomedin like 3
ONECUT2	9480	symbol	H. sapiens	9480	ONECUT2	one cut homeobox 2
OR10H1	26539	symbol	H. sapiens	26539	OR10H1	olfactory receptor family 10 subfamily H member 1
OR13A1	79290	symbol	H. sapiens	79290	OR13A1	olfactory receptor family 13 subfamily A member 1
OR2I1P	442197	symbol	H. sapiens	442197	OR2I1P	olfactory receptor family 2 subfamily I member 1 pseudogene
OSCAR	126014	symbol	H. sapiens	126014	OSCAR	osteoclast associated Ig-like receptor
OSM	5008	symbol	H. sapiens	5008	OSM	oncostatin M
OSMR	9180	symbol	H. sapiens	9180	OSMR	oncostatin M receptor
OVCH2	341277	symbol	H. sapiens	341277	OVCH2	ovochymase 2
OVGP1	5016	symbol	H. sapiens	5016	OVGP1	oviductal glycoprotein 1
OXGR1	27199	symbol	H. sapiens	27199	OXGR1	oxoglutarate receptor 1
OXTR	5021	symbol	H. sapiens	5021	OXTR	oxytocin receptor
P2RX1	5023	symbol	H. sapiens	5023	P2RX1	purinergic receptor P2X 1
P2RY13	53829	symbol	H. sapiens	53829	P2RY13	purinergic receptor P2Y13
P4HA3	283208	symbol	H. sapiens	283208	P4HA3	prolyl 4-hydroxylase subunit alpha 3
PABPC1L	80336	symbol	H. sapiens	80336	PABPC1L	poly(A) binding protein cytoplasmic 1 like
PACRG	135138	symbol	H. sapiens	135138	PACRG	parkin coregulated
PAEP	5047	symbol	H. sapiens	5047	PAEP	progestagen associated endometrial protein
PALM3	342979	symbol	H. sapiens	342979	PALM3	paralemmin 3
PAN2	9924	symbol	H. sapiens	9924	PAN2	poly(A) specific ribonuclease subunit PAN2
PAPPA	5069	symbol	H. sapiens	5069	PAPPA	pappalysin 1
PAQR6	79957	symbol	H. sapiens	79957	PAQR6	progestin and adipoQ receptor family member 6
PARVB	29780	symbol	H. sapiens	29780	PARVB	parvin beta
PAX8	7849	symbol	H. sapiens	7849	PAX8	paired box 8
PCP2	126006	symbol	H. sapiens	126006	PCP2	Purkinje cell protein 2
PCP4	5121	symbol	H. sapiens	5121	PCP4	Purkinje cell protein 4
PCP4L1	654790	symbol	H. sapiens	654790	PCP4L1	Purkinje cell protein 4 like 1
PCSK4	54760	symbol	H. sapiens	54760	PCSK4	proprotein convertase subtilisin/kexin type 4
PCSK9	255738	symbol	H. sapiens	255738	PCSK9	proprotein convertase subtilisin/kexin type 9
PDCD1LG2	80380	symbol	H. sapiens	80380	PDCD1LG2	programmed cell death 1 ligand 2
PDE10A	10846	symbol	H. sapiens	10846	PDE10A	phosphodiesterase 10A
PDE1B	5153	symbol	H. sapiens	5153	PDE1B	phosphodiesterase 1B
PDLIM3	27295	symbol	H. sapiens	27295	PDLIM3	PDZ and LIM domain 3
PDLIM4	8572	symbol	H. sapiens	8572	PDLIM4	PDZ and LIM domain 4
PDPN	10630	symbol	H. sapiens	10630	PDPN	podoplanin
PDZD3	79849	symbol	H. sapiens	79849	PDZD3	PDZ domain containing 3
PDZK1IP1	10158	symbol	H. sapiens	10158	PDZK1IP1	PDZK1 interacting protein 1
PGLYRP3	114771	symbol	H. sapiens	114771	PGLYRP3	peptidoglycan recognition protein 3
PGLYRP4	57115	symbol	H. sapiens	57115	PGLYRP4	peptidoglycan recognition protein 4
PHGR1	644844	symbol	H. sapiens	644844	PHGR1	proline, histidine and glycine rich 1
PI15	51050	symbol	H. sapiens	51050	PI15	peptidase inhibitor 15
PI3	5266	symbol	H. sapiens	5266	PI3	peptidase inhibitor 3
PILRA	29992	symbol	H. sapiens	29992	PILRA	paired immunoglobin like type 2 receptor alpha
PILRB	29990	symbol	H. sapiens	29990	PILRB	paired immunoglobin like type 2 receptor beta
PKD1L1	168507	symbol	H. sapiens	168507	PKD1L1	polycystin 1 like 1, transient receptor potential channel interacting
PKP1	5317	symbol	H. sapiens	5317	PKP1	plakophilin 1
PLA2G10	8399	symbol	H. sapiens	8399	PLA2G10	phospholipase A2 group X
PLA2G2F	64600	symbol	H. sapiens	64600	PLA2G2F	phospholipase A2 group IIF
PLA2G4C	8605	symbol	H. sapiens	8605	PLA2G4C	phospholipase A2 group IVC
PLA2G4E	123745	symbol	H. sapiens	123745	PLA2G4E	phospholipase A2 group IVE
PLA2G6	8398	symbol	H. sapiens	8398	PLA2G6	phospholipase A2 group VI
PLAC8	51316	symbol	H. sapiens	51316	PLAC8	placenta associated 8
PLAU	5328	symbol	H. sapiens	5328	PLAU	plasminogen activator, urokinase
PLAUR	5329	symbol	H. sapiens	5329	PLAUR	plasminogen activator, urokinase receptor
PLCH1	23007	symbol	H. sapiens	23007	PLCH1	phospholipase C eta 1
PLCH2	9651	symbol	H. sapiens	9651	PLCH2	phospholipase C eta 2
PLEKHH1	57475	symbol	H. sapiens	57475	PLEKHH1	pleckstrin homology, MyTH4 and FERM domain containing H1
PLIN5	440503	symbol	H. sapiens	440503	PLIN5	perilipin 5
PLN	5350	symbol	H. sapiens	5350	PLN	phospholamban
PLPP4	196051	symbol	H. sapiens	196051	PLPP4	phospholipid phosphatase 4
PLPP7	84814	symbol	H. sapiens	84814	PLPP7	phospholipid phosphatase 7 (inactive)
PMEPA1	56937	symbol	H. sapiens	56937	PMEPA1	prostate transmembrane protein, androgen induced 1
PNCK	139728	symbol	H. sapiens	139728	PNCK	pregnancy up-regulated nonubiquitous CaM kinase
PNPLA7	375775	symbol	H. sapiens	375775	PNPLA7	patatin like phospholipase domain containing 7
PODNL1	79883	symbol	H. sapiens	79883	PODNL1	podocan like 1
POLR3G	10622	symbol	H. sapiens	10622	POLR3G	RNA polymerase III subunit G
POSTN	10631	symbol	H. sapiens	10631	POSTN	periostin
POU5F1	5460	symbol	H. sapiens	5460	POU5F1	POU class 5 homeobox 1
PPBP	5473	symbol	H. sapiens	5473	PPBP	pro-platelet basic protein
PPFIBP2	8495	symbol	H. sapiens	8495	PPFIBP2	PPFIA binding protein 2
PPM1N	147699	symbol	H. sapiens	147699	PPM1N	protein phosphatase, Mg2+/Mn2+ dependent 1N (putative)
PPP1R14C	81706	symbol	H. sapiens	81706	PPP1R14C	protein phosphatase 1 regulatory inhibitor subunit 14C
PPP1R14D	54866	symbol	H. sapiens	54866	PPP1R14D	protein phosphatase 1 regulatory inhibitor subunit 14D
PPP1R1B	84152	symbol	H. sapiens	84152	PPP1R1B	protein phosphatase 1 regulatory inhibitor subunit 1B
PPP1R3C	5507	symbol	H. sapiens	5507	PPP1R3C	protein phosphatase 1 regulatory subunit 3C
PPP1R9A	55607	symbol	H. sapiens	55607	PPP1R9A	protein phosphatase 1 regulatory subunit 9A
PPP2R2C	5522	symbol	H. sapiens	5522	PPP2R2C	protein phosphatase 2 regulatory subunit Bgamma
PRF1	5551	symbol	H. sapiens	5551	PRF1	perforin 1
PRICKLE1	144165	symbol	H. sapiens	144165	PRICKLE1	prickle planar cell polarity protein 1
PRNP	5621	symbol	H. sapiens	5621	PRNP	prion protein
PRR16	51334	symbol	H. sapiens	51334	PRR16	proline rich 16
PRR36	80164	symbol	H. sapiens	80164	PRR36	proline rich 36
PRRX1	5396	symbol	H. sapiens	5396	PRRX1	paired related homeobox 1
PRSS21	10942	symbol	H. sapiens	10942	PRSS21	serine protease 21
PSCA	8000	symbol	H. sapiens	8000	PSCA	prostate stem cell antigen
PSMB9	5698	symbol	H. sapiens	5698	PSMB9	proteasome 20S subunit beta 9
PTGS1	5742	symbol	H. sapiens	5742	PTGS1	prostaglandin-endoperoxide synthase 1
PTHLH	5744	symbol	H. sapiens	5744	PTHLH	parathyroid hormone like hormone
PTPRR	5801	symbol	H. sapiens	5801	PTPRR	protein tyrosine phosphatase receptor type R
PTX3	5806	symbol	H. sapiens	5806	PTX3	pentraxin 3
PVALB	5816	symbol	H. sapiens	5816	PVALB	parvalbumin
PXDN	7837	symbol	H. sapiens	7837	PXDN	peroxidasin
RAB31	11031	symbol	H. sapiens	11031	RAB31	RAB31, member RAS oncogene family
RADX	55086	symbol	H. sapiens	55086	RADX	RPA1 related single stranded DNA binding protein, X-linked
RAET1L	154064	symbol	H. sapiens	154064	RAET1L	retinoic acid early transcript 1L
RALGPS1	9649	symbol	H. sapiens	9649	RALGPS1	Ral GEF with PH domain and SH3 binding motif 1
RAMP1	10267	symbol	H. sapiens	10267	RAMP1	receptor activity modifying protein 1
RAPSN	5913	symbol	H. sapiens	5913	RAPSN	receptor associated protein of the synapse
RASL10A	10633	symbol	H. sapiens	10633	RASL10A	RAS like family 10 member A
RBBP8NL	140893	symbol	H. sapiens	140893	RBBP8NL	RBBP8 N-terminal like
RBP1	5947	symbol	H. sapiens	5947	RBP1	retinol binding protein 1
REEP2	51308	symbol	H. sapiens	51308	REEP2	receptor accessory protein 2
REG4	83998	symbol	H. sapiens	83998	REG4	regenerating family member 4
RFLNA	144347	symbol	H. sapiens	144347	RFLNA	refilin A
RGL3	57139	symbol	H. sapiens	57139	RGL3	ral guanine nucleotide dissociation stimulator like 3
RGMA	56963	symbol	H. sapiens	56963	RGMA	repulsive guidance molecule BMP co-receptor a
RGS11	8786	symbol	H. sapiens	8786	RGS11	regulator of G protein signaling 11
RGS20	8601	symbol	H. sapiens	8601	RGS20	regulator of G protein signaling 20
RGS4	5999	symbol	H. sapiens	5999	RGS4	regulator of G protein signaling 4
RHBG	57127	symbol	H. sapiens	57127	RHBG	Rh family B glycoprotein
RHCG	51458	symbol	H. sapiens	51458	RHCG	Rh family C glycoprotein
RHEX	440712	symbol	H. sapiens	440712	RHEX	regulator of hemoglobinization and erythroid cell expansion
RHOD	29984	symbol	H. sapiens	29984	RHOD	ras homolog family member D
RHPN1	114822	symbol	H. sapiens	114822	RHPN1	rhophilin Rho GTPase binding protein 1
RNASE2	6036	symbol	H. sapiens	6036	RNASE2	ribonuclease A family member 2
RNASE6	6039	symbol	H. sapiens	6039	RNASE6	ribonuclease A family member k6
RNASE7	84659	symbol	H. sapiens	84659	RNASE7	ribonuclease A family member 7
RNF128	79589	symbol	H. sapiens	79589	RNF128	ring finger protein 128
RNF186	54546	symbol	H. sapiens	54546	RNF186	ring finger protein 186
RNF224	643596	symbol	H. sapiens	643596	RNF224	ring finger protein 224
ROR2	4920	symbol	H. sapiens	4920	ROR2	receptor tyrosine kinase like orphan receptor 2
RPRM	56475	symbol	H. sapiens	56475	RPRM	reprimo, TP53 dependent G2 arrest mediator homolog
RRAD	6236	symbol	H. sapiens	6236	RRAD	RRAD, Ras related glycolysis inhibitor and calcium channel regulator
RSKR	124923	symbol	H. sapiens	124923	RSKR	ribosomal protein S6 kinase related
RSPO3	84870	symbol	H. sapiens	84870	RSPO3	R-spondin 3
S100A10	6281	symbol	H. sapiens	6281	S100A10	S100 calcium binding protein A10
S100A12	6283	symbol	H. sapiens	6283	S100A12	S100 calcium binding protein A12
S100A16	140576	symbol	H. sapiens	140576	S100A16	S100 calcium binding protein A16
S100A2	6273	symbol	H. sapiens	6273	S100A2	S100 calcium binding protein A2
S100A7	6278	symbol	H. sapiens	6278	S100A7	S100 calcium binding protein A7
S100A7A	338324	symbol	H. sapiens	338324	S100A7A	S100 calcium binding protein A7A
S100A8	6279	symbol	H. sapiens	6279	S100A8	S100 calcium binding protein A8
S100A9	6280	symbol	H. sapiens	6280	S100A9	S100 calcium binding protein A9
SAA1	6288	symbol	H. sapiens	6288	SAA1	serum amyloid A1
SAA2	6288	gene_synonym	H. sapiens	6288	SAA1	serum amyloid A1
SAA2-SAA4	100528017	symbol	H. sapiens	100528017	SAA2-SAA4	SAA2-SAA4 readthrough
SAMD9	54809	symbol	H. sapiens	54809	SAMD9	sterile alpha motif domain containing 9
SARM1	23098	symbol	H. sapiens	23098	SARM1	sterile alpha and TIR motif containing 1
SBSN	374897	symbol	H. sapiens	374897	SBSN	suprabasin
SCAMP5	192683	symbol	H. sapiens	192683	SCAMP5	secretory carrier membrane protein 5
SCEL	8796	symbol	H. sapiens	8796	SCEL	sciellin
SCGB2A1	4246	symbol	H. sapiens	4246	SCGB2A1	secretoglobin family 2A member 1
SCGB3A1	92304	symbol	H. sapiens	92304	SCGB3A1	secretoglobin family 3A member 1
SCIN	85477	symbol	H. sapiens	85477	SCIN	scinderin
SCN1B	6324	symbol	H. sapiens	6324	SCN1B	sodium voltage-gated channel beta subunit 1
SCN5A	6331	symbol	H. sapiens	6331	SCN5A	sodium voltage-gated channel alpha subunit 5
SDR16C5	195814	symbol	H. sapiens	195814	SDR16C5	short chain dehydrogenase/reductase family 16C member 5
SDR9C7	121214	symbol	H. sapiens	121214	SDR9C7	short chain dehydrogenase/reductase family 9C member 7
SECTM1	6398	symbol	H. sapiens	6398	SECTM1	secreted and transmembrane 1
SELPLG	6404	symbol	H. sapiens	6404	SELPLG	selectin P ligand
SEMA3A	10371	symbol	H. sapiens	10371	SEMA3A	semaphorin 3A
SERPINA1	5265	symbol	H. sapiens	5265	SERPINA1	serpin family A member 1
SERPINB1	1992	symbol	H. sapiens	1992	SERPINB1	serpin family B member 1
SERPINB13	5275	symbol	H. sapiens	5275	SERPINB13	serpin family B member 13
SERPINB2	5055	symbol	H. sapiens	5055	SERPINB2	serpin family B member 2
SERPINB3	6317	symbol	H. sapiens	6317	SERPINB3	serpin family B member 3
SERPINB4	6318	symbol	H. sapiens	6318	SERPINB4	serpin family B member 4
SERPINB7	8710	symbol	H. sapiens	8710	SERPINB7	serpin family B member 7
SERPING1	710	symbol	H. sapiens	710	SERPING1	serpin family G member 1
SFN	2810	symbol	H. sapiens	2810	SFN	stratifin
SFTPA2	729238	symbol	H. sapiens	729238	SFTPA2	surfactant protein A2
SGCA	6442	symbol	H. sapiens	6442	SGCA	sarcoglycan alpha
SGK2	10110	symbol	H. sapiens	10110	SGK2	serum/glucocorticoid regulated kinase 2
SH2D5	400745	symbol	H. sapiens	400745	SH2D5	SH2 domain containing 5
SH3RF2	153769	symbol	H. sapiens	153769	SH3RF2	SH3 domain containing ring finger 2
SHH	6469	symbol	H. sapiens	6469	SHH	sonic hedgehog signaling molecule
SHISAL1	85352	symbol	H. sapiens	85352	SHISAL1	shisa like 1
SHROOM1	134549	symbol	H. sapiens	134549	SHROOM1	shroom family member 1
SIDT1	54847	symbol	H. sapiens	54847	SIDT1	SID1 transmembrane family member 1
SIGLEC1	6614	symbol	H. sapiens	6614	SIGLEC1	sialic acid binding Ig like lectin 1
SIGLEC10	89790	symbol	H. sapiens	89790	SIGLEC10	sialic acid binding Ig like lectin 10
SIGLEC12	89858	symbol	H. sapiens	89858	SIGLEC12	sialic acid binding Ig like lectin 12
SIGLEC15	284266	symbol	H. sapiens	284266	SIGLEC15	sialic acid binding Ig like lectin 15
SIGLEC7	27036	symbol	H. sapiens	27036	SIGLEC7	sialic acid binding Ig like lectin 7
SIGLEC9	27180	symbol	H. sapiens	27180	SIGLEC9	sialic acid binding Ig like lectin 9
SIRPA	140885	symbol	H. sapiens	140885	SIRPA	signal regulatory protein alpha
SLA2	84174	symbol	H. sapiens	84174	SLA2	Src like adaptor 2
SLAMF8	56833	symbol	H. sapiens	56833	SLAMF8	SLAM family member 8
SLAMF9	89886	symbol	H. sapiens	89886	SLAMF9	SLAM family member 9
SLC10A6	345274	symbol	H. sapiens	345274	SLC10A6	solute carrier family 10 member 6
SLC16A1	6566	symbol	H. sapiens	6566	SLC16A1	solute carrier family 16 member 1
SLC16A2	6567	symbol	H. sapiens	6567	SLC16A2	solute carrier family 16 member 2
SLC16A8	23539	symbol	H. sapiens	23539	SLC16A8	solute carrier family 16 member 8
SLC22A3	6581	symbol	H. sapiens	6581	SLC22A3	solute carrier family 22 member 3
SLC23A2	9962	symbol	H. sapiens	9962	SLC23A2	solute carrier family 23 member 2
SLC23A3	151295	symbol	H. sapiens	151295	SLC23A3	solute carrier family 23 member 3
SLC25A27	9481	symbol	H. sapiens	9481	SLC25A27	solute carrier family 25 member 27
SLC25A34	284723	symbol	H. sapiens	284723	SLC25A34	solute carrier family 25 member 34
SLC26A1	10861	symbol	H. sapiens	10861	SLC26A1	solute carrier family 26 member 1
SLC35E2A	9906	symbol	H. sapiens	9906	SLC35E2A	solute carrier family 35 member E2A
SLC38A4	55089	symbol	H. sapiens	55089	SLC38A4	solute carrier family 38 member 4
SLC38A5	92745	symbol	H. sapiens	92745	SLC38A5	solute carrier family 38 member 5
SLC39A2	29986	symbol	H. sapiens	29986	SLC39A2	solute carrier family 39 member 2
SLC4A4	8671	symbol	H. sapiens	8671	SLC4A4	solute carrier family 4 member 4
SLC51A	200931	symbol	H. sapiens	200931	SLC51A	solute carrier family 51 subunit alpha
SLC5A7	60482	symbol	H. sapiens	60482	SLC5A7	solute carrier family 5 member 7
SLC6A14	11254	symbol	H. sapiens	11254	SLC6A14	solute carrier family 6 member 14
SLC7A7	9056	symbol	H. sapiens	9056	SLC7A7	solute carrier family 7 member 7
SLC9B2	133308	symbol	H. sapiens	133308	SLC9B2	solute carrier family 9 member B2
SLCO4C1	353189	symbol	H. sapiens	353189	SLCO4C1	solute carrier organic anion transporter family member 4C1
SLITRK6	84189	symbol	H. sapiens	84189	SLITRK6	SLIT and NTRK like family member 6
SMAD6	4091	symbol	H. sapiens	4091	SMAD6	SMAD family member 6
SMAD9	4093	symbol	H. sapiens	4093	SMAD9	SMAD family member 9
SMIM6	100130933	symbol	H. sapiens	100130933	SMIM6	small integral membrane protein 6
SMPD3	55512	symbol	H. sapiens	55512	SMPD3	sphingomyelin phosphodiesterase 3
SNTG1	54212	symbol	H. sapiens	54212	SNTG1	syntrophin gamma 1
SNX22	79856	symbol	H. sapiens	79856	SNX22	sorting nexin 22
SORCS2	57537	symbol	H. sapiens	57537	SORCS2	sortilin related VPS10 domain containing receptor 2
SOSTDC1	25928	symbol	H. sapiens	25928	SOSTDC1	sclerostin domain containing 1
SOWAHA	134548	symbol	H. sapiens	134548	SOWAHA	sosondowah ankyrin repeat domain family member A
SOX9	6662	symbol	H. sapiens	6662	SOX9	SRY-box transcription factor 9
SPAG17	200162	symbol	H. sapiens	200162	SPAG17	sperm associated antigen 17
SPHK1	8877	symbol	H. sapiens	8877	SPHK1	sphingosine kinase 1
SPI1	6688	symbol	H. sapiens	6688	SPI1	Spi-1 proto-oncogene
SPIB	6689	symbol	H. sapiens	6689	SPIB	Spi-B transcription factor
SPINK1	6690	symbol	H. sapiens	6690	SPINK1	serine peptidase inhibitor Kazal type 1
SPINK4	27290	symbol	H. sapiens	27290	SPINK4	serine peptidase inhibitor Kazal type 4
SPINK6	404203	symbol	H. sapiens	404203	SPINK6	serine peptidase inhibitor Kazal type 6
SPINK8	646424	symbol	H. sapiens	646424	SPINK8	serine peptidase inhibitor Kazal type 8 (putative)
SPIRE2	84501	symbol	H. sapiens	84501	SPIRE2	spire type actin nucleation factor 2
SPOCD1	90853	symbol	H. sapiens	90853	SPOCD1	SPOC domain containing 1
SPOCK3	50859	symbol	H. sapiens	50859	SPOCK3	SPARC (osteonectin), cwcv and kazal like domains proteoglycan 3
SPRR1B	6699	symbol	H. sapiens	6699	SPRR1B	small proline rich protein 1B
SPRR2A	6700	symbol	H. sapiens	6700	SPRR2A	small proline rich protein 2A
SPRR2B	6701	symbol	H. sapiens	6701	SPRR2B	small proline rich protein 2B
SPRR2D	6703	symbol	H. sapiens	6703	SPRR2D	small proline rich protein 2D
SPRR2E	6704	symbol	H. sapiens	6704	SPRR2E	small proline rich protein 2E
SPRR2F	6705	symbol	H. sapiens	6705	SPRR2F	small proline rich protein 2F
SPRR2G	6706	symbol	H. sapiens	6706	SPRR2G	small proline rich protein 2G
SPRR4	163778	symbol	H. sapiens	163778	SPRR4	small proline rich protein 4
SPTBN5	51332	symbol	H. sapiens	51332	SPTBN5	spectrin beta, non-erythrocytic 5
SRCIN1	80725	symbol	H. sapiens	80725	SRCIN1	SRC kinase signaling inhibitor 1
SRGN	5552	symbol	H. sapiens	5552	SRGN	serglycin
SRMS	6725	symbol	H. sapiens	6725	SRMS	src-related kinase lacking C-terminal regulatory tyrosine and N-terminal myristylation sites
SRPK3	26576	symbol	H. sapiens	26576	SRPK3	SRSF protein kinase 3
SRPX	8406	symbol	H. sapiens	8406	SRPX	sushi repeat containing protein X-linked
SRRM5	100170229	symbol	H. sapiens	100170229	SRRM5	serine/arginine repetitive matrix 5
SSC4D	136853	symbol	H. sapiens	136853	SSC4D	scavenger receptor cysteine rich family member with 4 domains
SST	6750	symbol	H. sapiens	6750	SST	somatostatin
ST3GAL5	8869	symbol	H. sapiens	8869	ST3GAL5	ST3 beta-galactoside alpha-2,3-sialyltransferase 5
ST6GALNAC5	81849	symbol	H. sapiens	81849	ST6GALNAC5	ST6 N-acetylgalactosaminide alpha-2,6-sialyltransferase 5
STAC	6769	symbol	H. sapiens	6769	STAC	SH3 and cysteine rich domain
STAG3	10734	symbol	H. sapiens	10734	STAG3	stromal antigen 3
STEAP1B	256227	symbol	H. sapiens	256227	STEAP1B	STEAP family member 1B
STEAP4	79689	symbol	H. sapiens	79689	STEAP4	STEAP4 metalloreductase
STK32A	202374	symbol	H. sapiens	202374	STK32A	serine/threonine kinase 32A
STX16-NPEPL1	100534593	symbol	H. sapiens	100534593	STX16-NPEPL1	STX16-NPEPL1 readthrough (NMD candidate)
SUGCT	79783	symbol	H. sapiens	79783	SUGCT	succinyl-CoA:glutarate-CoA transferase
SULF1	23213	symbol	H. sapiens	23213	SULF1	sulfatase 1
SULF2	55959	symbol	H. sapiens	55959	SULF2	sulfatase 2
SULT1A1	6817	symbol	H. sapiens	6817	SULT1A1	sulfotransferase family 1A member 1
SULT1A2	6799	symbol	H. sapiens	6799	SULT1A2	sulfotransferase family 1A member 2
SULT1E1	6783	symbol	H. sapiens	6783	SULT1E1	sulfotransferase family 1E member 1
SULT2B1	6820	symbol	H. sapiens	6820	SULT2B1	sulfotransferase family 2B member 1
SYNC	81493	symbol	H. sapiens	81493	SYNC	syncoilin, intermediate filament protein
SYNDIG1	79953	symbol	H. sapiens	79953	SYNDIG1	synapse differentiation inducing 1
SYNM	23336	symbol	H. sapiens	23336	SYNM	synemin
SYNPO2	171024	symbol	H. sapiens	171024	SYNPO2	synaptopodin 2
SYT12	91683	symbol	H. sapiens	91683	SYT12	synaptotagmin 12
SYT8	90019	symbol	H. sapiens	90019	SYT8	synaptotagmin 8
SYTL5	94122	symbol	H. sapiens	94122	SYTL5	synaptotagmin like 5
TAC3	6866	symbol	H. sapiens	6866	TAC3	tachykinin precursor 3
TAGLN	6876	symbol	H. sapiens	6876	TAGLN	transgelin
TAP1	6890	symbol	H. sapiens	6890	TAP1	transporter 1, ATP binding cassette subfamily B member
TAS2R5	54429	symbol	H. sapiens	54429	TAS2R5	taste 2 receptor member 5
TBC1D3L	101060376	symbol	H. sapiens	101060376	TBC1D3L	TBC1 domain family member 3L
TBX2	6909	symbol	H. sapiens	6909	TBX2	T-box transcription factor 2
TBX3	6926	symbol	H. sapiens	6926	TBX3	T-box transcription factor 3
TBX4	9496	symbol	H. sapiens	9496	TBX4	T-box transcription factor 4
TEAD4	7004	symbol	H. sapiens	7004	TEAD4	TEA domain transcription factor 4
TEKT5	146279	symbol	H. sapiens	146279	TEKT5	tektin 5
TEN1-CDK3	100529145	symbol	H. sapiens	100529145	TEN1-CDK3	TEN1-CDK3 readthrough (NMD candidate)
TENM2	57451	symbol	H. sapiens	57451	TENM2	teneurin transmembrane protein 2
TENM3	55714	symbol	H. sapiens	55714	TENM3	teneurin transmembrane protein 3
TENT5B	115572	symbol	H. sapiens	115572	TENT5B	terminal nucleotidyltransferase 5B
TEPP	374739	symbol	H. sapiens	374739	TEPP	testis, prostate and placenta expressed
TESC	54997	symbol	H. sapiens	54997	TESC	tescalcin
TEX45	374877	symbol	H. sapiens	374877	TEX45	testis expressed 45
TFF1	7031	symbol	H. sapiens	7031	TFF1	trefoil factor 1
TFF2	7032	symbol	H. sapiens	7032	TFF2	trefoil factor 2
TFF3	7033	symbol	H. sapiens	7033	TFF3	trefoil factor 3
TFPI2	7980	symbol	H. sapiens	7980	TFPI2	tissue factor pathway inhibitor 2
TGFB2	7042	symbol	H. sapiens	7042	TGFB2	transforming growth factor beta 2
TGFB3	7043	symbol	H. sapiens	7043	TGFB3	transforming growth factor beta 3
TGFBI	7045	symbol	H. sapiens	7045	TGFBI	transforming growth factor beta induced
TGM1	7051	symbol	H. sapiens	7051	TGM1	transglutaminase 1
TGM2	7052	symbol	H. sapiens	7052	TGM2	transglutaminase 2
TH	7054	symbol	H. sapiens	7054	TH	tyrosine hydroxylase
THBS4	7060	symbol	H. sapiens	7060	THBS4	thrombospondin 4
TIMP2	7077	symbol	H. sapiens	7077	TIMP2	TIMP metallopeptidase inhibitor 2
TLL1	7092	symbol	H. sapiens	7092	TLL1	tolloid like 1
TLR1	7096	symbol	H. sapiens	7096	TLR1	toll like receptor 1
TLR6	10333	symbol	H. sapiens	10333	TLR6	toll like receptor 6
TLR8	51311	symbol	H. sapiens	51311	TLR8	toll like receptor 8
TM4SF19	116211	symbol	H. sapiens	116211	TM4SF19	transmembrane 4 L six family member 19
TMC7	79905	symbol	H. sapiens	79905	TMC7	transmembrane channel like 7
TMEM150B	284417	symbol	H. sapiens	284417	TMEM150B	transmembrane protein 150B
TMEM178A	130733	symbol	H. sapiens	130733	TMEM178A	transmembrane protein 178A
TMEM45A	55076	symbol	H. sapiens	55076	TMEM45A	transmembrane protein 45A
TMEM74B	55321	symbol	H. sapiens	55321	TMEM74B	transmembrane protein 74B
TMPRSS11D	9407	symbol	H. sapiens	9407	TMPRSS11D	transmembrane serine protease 11D
TMPRSS2	7113	symbol	H. sapiens	7113	TMPRSS2	transmembrane serine protease 2
TNC	3371	symbol	H. sapiens	3371	TNC	tenascin C
TNF	7124	symbol	H. sapiens	7124	TNF	tumor necrosis factor
TNFAIP6	7130	symbol	H. sapiens	7130	TNFAIP6	TNF alpha induced protein 6
TNFAIP8L3	388121	symbol	H. sapiens	388121	TNFAIP8L3	TNF alpha induced protein 8 like 3
TNFRSF11B	4982	symbol	H. sapiens	4982	TNFRSF11B	TNF receptor superfamily member 11b
TNFSF13B	10673	symbol	H. sapiens	10673	TNFSF13B	TNF superfamily member 13b
TNFSF15	9966	symbol	H. sapiens	9966	TNFSF15	TNF superfamily member 15
TNNI2	7136	symbol	H. sapiens	7136	TNNI2	troponin I2, fast skeletal type
TNNT1	7138	symbol	H. sapiens	7138	TNNT1	troponin T1, slow skeletal type
TNNT3	7140	symbol	H. sapiens	7140	TNNT3	troponin T3, fast skeletal type
TOX2	84969	symbol	H. sapiens	84969	TOX2	TOX high mobility group box family member 2
TOX3	27324	symbol	H. sapiens	27324	TOX3	TOX high mobility group box family member 3
TPM2	7169	symbol	H. sapiens	7169	TPM2	tropomyosin 2
TREM1	54210	symbol	H. sapiens	54210	TREM1	triggering receptor expressed on myeloid cells 1
TREM2	54209	symbol	H. sapiens	54209	TREM2	triggering receptor expressed on myeloid cells 2
TRIM31	11074	symbol	H. sapiens	11074	TRIM31	tripartite motif containing 31
TRPS1	7227	symbol	H. sapiens	7227	TRPS1	transcriptional repressor GATA binding 1
TRPV2	51393	symbol	H. sapiens	51393	TRPV2	transient receptor potential cation channel subfamily V member 2
TSGA10	80705	symbol	H. sapiens	80705	TSGA10	testis specific 10
TSHZ3	57616	symbol	H. sapiens	57616	TSHZ3	teashirt zinc finger homeobox 3
TSNAXIP1	55815	symbol	H. sapiens	55815	TSNAXIP1	translin associated factor X interacting protein 1
TSPAN8	7103	symbol	H. sapiens	7103	TSPAN8	tetraspanin 8
TSPOAP1	9256	symbol	H. sapiens	9256	TSPOAP1	TSPO associated protein 1
TTC21A	199223	symbol	H. sapiens	199223	TTC21A	tetratricopeptide repeat domain 21A
TTC6	319089	symbol	H. sapiens	319089	TTC6	tetratricopeptide repeat domain 6
TTLL3	26140	symbol	H. sapiens	26140	TTLL3	tubulin tyrosine ligase like 3
TTR	7276	symbol	H. sapiens	7276	TTR	transthyretin
TUBB2A	7280	symbol	H. sapiens	7280	TUBB2A	tubulin beta 2A class IIa
TUBB6	84617	symbol	H. sapiens	84617	TUBB6	tubulin beta 6 class V
TWIST2	117581	symbol	H. sapiens	117581	TWIST2	twist family bHLH transcription factor 2
TXK	7294	symbol	H. sapiens	7294	TXK	TXK tyrosine kinase
TYMP	1890	symbol	H. sapiens	1890	TYMP	thymidine phosphorylase
TYROBP	7305	symbol	H. sapiens	7305	TYROBP	transmembrane immune signaling adaptor TYROBP
UBAP1L	390595	symbol	H. sapiens	390595	UBAP1L	ubiquitin associated protein 1 like
UBD	10537	symbol	H. sapiens	10537	UBD	ubiquitin D
UGT1A1	54658	symbol	H. sapiens	54658	UGT1A1	UDP glucuronosyltransferase family 1 member A1
UGT2B15	7366	symbol	H. sapiens	7366	UGT2B15	UDP glucuronosyltransferase family 2 member B15
UGT2B7	7364	symbol	H. sapiens	7364	UGT2B7	UDP glucuronosyltransferase family 2 member B7
UNC5CL	222643	symbol	H. sapiens	222643	UNC5CL	unc-5 family C-terminal like
UPK3A	7380	symbol	H. sapiens	7380	UPK3A	uroplakin 3A
VASH2	79805	symbol	H. sapiens	79805	VASH2	vasohibin 2
VCAM1	7412	symbol	H. sapiens	7412	VCAM1	vascular cell adhesion molecule 1
VEGFC	7424	symbol	H. sapiens	7424	VEGFC	vascular endothelial growth factor C
VIM	7431	symbol	H. sapiens	7431	VIM	vimentin
VIPR1	7433	symbol	H. sapiens	7433	VIPR1	vasoactive intestinal peptide receptor 1
VMO1	284013	symbol	H. sapiens	284013	VMO1	vitelline membrane outer layer 1 homolog
VN1R1	57191	symbol	H. sapiens	57191	VN1R1	vomeronasal 1 receptor 1
VNN1	8876	symbol	H. sapiens	8876	VNN1	vanin 1
VSIG2	23584	symbol	H. sapiens	23584	VSIG2	V-set and immunoglobulin domain containing 2
VSIG4	11326	symbol	H. sapiens	11326	VSIG4	V-set and immunoglobulin domain containing 4
VSNL1	7447	symbol	H. sapiens	7447	VSNL1	visinin like 1
VSTM2L	128434	symbol	H. sapiens	128434	VSTM2L	V-set and transmembrane domain containing 2 like
VWA5B1	127731	symbol	H. sapiens	127731	VWA5B1	von Willebrand factor A domain containing 5B1
WARS1	7453	symbol	H. sapiens	7453	WARS1	tryptophanyl-tRNA synthetase 1
WFDC12	128488	symbol	H. sapiens	128488	WFDC12	WAP four-disulfide core domain 12
WFDC5	149708	symbol	H. sapiens	149708	WFDC5	WAP four-disulfide core domain 5
WNT11	7481	symbol	H. sapiens	7481	WNT11	Wnt family member 11
WNT6	7475	symbol	H. sapiens	7475	WNT6	Wnt family member 6
WSCD2	9671	symbol	H. sapiens	9671	WSCD2	WSC domain containing 2
XDH	7498	symbol	H. sapiens	7498	XDH	xanthine dehydrogenase
YJEFN3	374887	symbol	H. sapiens	374887	YJEFN3	YjeF N-terminal domain containing 3
ZBED2	79413	symbol	H. sapiens	79413	ZBED2	zinc finger BED-type containing 2
ZMAT1	84460	symbol	H. sapiens	84460	ZMAT1	zinc finger matrin-type 1
ZNF114	163071	symbol	H. sapiens	163071	ZNF114	zinc finger protein 114
ZNF223	7766	symbol	H. sapiens	7766	ZNF223	zinc finger protein 223
ZNF334	55713	symbol	H. sapiens	55713	ZNF334	zinc finger protein 334
ZNF432	9668	symbol	H. sapiens	9668	ZNF432	zinc finger protein 432
ZNF439	90594	symbol	H. sapiens	90594	ZNF439	zinc finger protein 439
ZNF44	51710	symbol	H. sapiens	51710	ZNF44	zinc finger protein 44
ZNF440	126070	symbol	H. sapiens	126070	ZNF440	zinc finger protein 440
ZNF443	10224	symbol	H. sapiens	10224	ZNF443	zinc finger protein 443
ZNF469	84627	symbol	H. sapiens	84627	ZNF469	zinc finger protein 469
ZNF471	57573	symbol	H. sapiens	57573	ZNF471	zinc finger protein 471
ZNF486	90649	symbol	H. sapiens	90649	ZNF486	zinc finger protein 486
ZNF493	284443	symbol	H. sapiens	284443	ZNF493	zinc finger protein 493
ZNF547	284306	symbol	H. sapiens	284306	ZNF547	zinc finger protein 547
ZNF552	79818	symbol	H. sapiens	79818	ZNF552	zinc finger protein 552
ZNF626	199777	symbol	H. sapiens	199777	ZNF626	zinc finger protein 626
ZNF66	7617	symbol	H. sapiens	7617	ZNF66	zinc finger protein 66
ZNF662	389114	symbol	H. sapiens	389114	ZNF662	zinc finger protein 662
ZNF682	91120	symbol	H. sapiens	91120	ZNF682	zinc finger protein 682
ZNF683	257101	symbol	H. sapiens	257101	ZNF683	zinc finger protein 683
ZNF737	100129842	symbol	H. sapiens	100129842	ZNF737	zinc finger protein 737
ZNF763	284390	symbol	H. sapiens	284390	ZNF763	zinc finger protein 763
ZNF774	342132	symbol	H. sapiens	342132	ZNF774	zinc finger protein 774
ZNF799	90576	symbol	H. sapiens	90576	ZNF799	zinc finger protein 799
ZNF823	55552	symbol	H. sapiens	55552	ZNF823	zinc finger protein 823
ZNF888	388559	symbol	H. sapiens	388559	ZNF888	zinc finger protein 888
ZNF90	7643	symbol	H. sapiens	7643	ZNF90	zinc finger protein 90
ZSCAN4	201516	symbol	H. sapiens	201516	ZSCAN4	zinc finger and SCAN domain containing 4

## Sheet: Enrichment
GroupID	Category	Term	Description	LogP	Log(q-value)	InTerm_InList	Genes	Symbols
1_Summary	Canonical Pathways	M5885	NABA MATRISOME ASSOCIATED	-54.8345	-50.4883	137/751	301,302,306,356,374,710,712,713,714,1075,1435,1437,1440,1464,1510,1515,1839,1992,2069,2162,2247,2252,2719,2919,3082,3084,3373,3458,3549,3569,3589,3600,3624,3627,3956,3960,3963,4015,4283,4312,4314,4318,4319,4320,4583,4803,5008,5016,5055,5069,5265,5266,5275,5328,5473,6273,6278,6279,6280,6281,6283,6317,6318,6348,6351,6352,6354,6355,6357,6359,6362,6364,6368,6369,6372,6373,6374,6469,7042,7043,7051,705…	ANXA1,ANXA2,ANXA3,FASLG,AREG,SERPING1,C1QA,C1QB,C1QC,CTSC,CSF1,CSF2,CSF3,CSPG4,CTSE,CTSV,HBEGF,SERPINB1,EREG,F13A1,FGF2,FGF7,GPC3,CXCL1,HGF,NRG1,HYAL1,IFNG,IHH,IL6,IL11,IL15,INHBA,CXCL10,LGALS1,LGALS4,LGALS7,LOX,CXCL9,MMP1,MMP3,MMP9,MMP10,MMP11,MUC2,NGF,OSM,OVGP1,SERPINB2,PAPPA,SERPINA1,PI3,SERPINB13,PLAU,PPBP,S100A2,S100A7,S100A8,S100A9,S100A10,S100A12,SERPINB3,SERPINB4,CCL3,CCL4,CCL5,CCL7,CCL8,…
1_Member	Canonical Pathways	M5885	NABA MATRISOME ASSOCIATED	-54.8345	-50.4883	137/751	301,302,306,356,374,710,712,713,714,1075,1435,1437,1440,1464,1510,1515,1839,1992,2069,2162,2247,2252,2719,2919,3082,3084,3373,3458,3549,3569,3589,3600,3624,3627,3956,3960,3963,4015,4283,4312,4314,4318,4319,4320,4583,4803,5008,5016,5055,5069,5265,5266,5275,5328,5473,6273,6278,6279,6280,6281,6283,6317,6318,6348,6351,6352,6354,6355,6357,6359,6362,6364,6368,6369,6372,6373,6374,6469,7042,7043,7051,705…	ANXA1,ANXA2,ANXA3,FASLG,AREG,SERPING1,C1QA,C1QB,C1QC,CTSC,CSF1,CSF2,CSF3,CSPG4,CTSE,CTSV,HBEGF,SERPINB1,EREG,F13A1,FGF2,FGF7,GPC3,CXCL1,HGF,NRG1,HYAL1,IFNG,IHH,IL6,IL11,IL15,INHBA,CXCL10,LGALS1,LGALS4,LGALS7,LOX,CXCL9,MMP1,MMP3,MMP9,MMP10,MMP11,MUC2,NGF,OSM,OVGP1,SERPINB2,PAPPA,SERPINA1,PI3,SERPINB13,PLAU,PPBP,S100A2,S100A7,S100A8,S100A9,S100A10,S100A12,SERPINB3,SERPINB4,CCL3,CCL4,CCL5,CCL7,CCL8,…
1_Member	Canonical Pathways	M5883	NABA SECRETED FACTORS	-29.3035	-25.7354	68/343	356,374,1435,1437,1440,1839,2069,2247,2252,2919,3082,3084,3458,3549,3569,3589,3600,3624,3627,4283,4803,5008,5473,6273,6278,6279,6280,6281,6283,6348,6351,6352,6354,6355,6357,6359,6362,6364,6368,6369,6372,6373,6374,6469,7042,7043,7124,7424,7475,7481,8646,9560,9966,9982,10272,10344,10468,10673,11009,25884,26525,56300,80864,140576,151449,255324,338324,414062	FASLG,AREG,CSF1,CSF2,CSF3,HBEGF,EREG,FGF2,FGF7,CXCL1,HGF,NRG1,IFNG,IHH,IL6,IL11,IL15,INHBA,CXCL10,CXCL9,NGF,OSM,PPBP,S100A2,S100A7,S100A8,S100A9,S100A10,S100A12,CCL3,CCL4,CCL5,CCL7,CCL8,CCL13,CCL15,CCL18,CCL20,CCL23,CCL24,CXCL6,CXCL11,CXCL5,SHH,TGFB2,TGFB3,TNF,VEGFC,WNT6,WNT11,CHRD,CCL4L2,TNFSF15,FGFBP1,FSTL3,CCL26,FST,TNFSF13B,IL24,CHRDL2,IL36RN,IL36G,EGFL8,S100A16,GDF7,EPGN,S100A7A,CCL3L3
1_Member	KEGG Pathway	hsa04060	Cytokine-cytokine receptor interaction	-27.1868	-23.6856	64/328	356,970,1234,1435,1436,1437,1440,1956,2919,3082,3458,3559,3561,3569,3575,3579,3581,3589,3594,3595,3598,3600,3601,3624,3627,4283,4803,4804,4982,5008,5473,6348,6351,6352,6354,6355,6357,6359,6362,6364,6368,6369,6372,6373,6374,7042,7043,7124,7424,7850,9180,9235,9466,9560,9966,10344,10673,11009,26525,53833,56300,151449,414062,729230	FASLG,CD70,CCR5,CSF1,CSF1R,CSF2,CSF3,EGFR,CXCL1,HGF,IFNG,IL2RA,IL2RG,IL6,IL7R,CXCR2,IL9R,IL11,IL12RB1,IL12RB2,IL13RA2,IL15,IL15RA,INHBA,CXCL10,CXCL9,NGF,NGFR,TNFRSF11B,OSM,PPBP,CCL3,CCL4,CCL5,CCL7,CCL8,CCL13,CCL15,CCL18,CCL20,CCL23,CCL24,CXCL6,CXCL11,CXCL5,TGFB2,TGFB3,TNF,VEGFC,IL1R2,OSMR,IL32,IL27RA,CCL4L2,TNFSF15,CCL26,TNFSF13B,IL24,IL36RN,IL20RB,IL36G,GDF7,CCL3L3,CCR2
1_Member	KEGG Pathway	ko04060	Cytokine-cytokine receptor interaction	-26.0912	-22.6992	57/270	356,970,1234,1435,1436,1437,1440,1956,2919,3082,3458,3559,3561,3569,3575,3579,3581,3589,3594,3595,3600,3601,3624,3627,4283,4804,4982,5008,5473,6348,6351,6352,6354,6355,6357,6359,6362,6364,6368,6369,6372,6373,6374,7042,7043,7124,7424,7850,9180,9560,9966,10344,10673,11009,53833,414062,729230	FASLG,CD70,CCR5,CSF1,CSF1R,CSF2,CSF3,EGFR,CXCL1,HGF,IFNG,IL2RA,IL2RG,IL6,IL7R,CXCR2,IL9R,IL11,IL12RB1,IL12RB2,IL15,IL15RA,INHBA,CXCL10,CXCL9,NGFR,TNFRSF11B,OSM,PPBP,CCL3,CCL4,CCL5,CCL7,CCL8,CCL13,CCL15,CCL18,CCL20,CCL23,CCL24,CXCL6,CXCL11,CXCL5,TGFB2,TGFB3,TNF,VEGFC,IL1R2,OSMR,CCL4L2,TNFSF15,CCL26,TNFSF13B,IL24,IL20RB,CCL3L3,CCR2
1_Member	GO Biological Processes	GO:0006935	chemotaxis	-24.1979	-20.9656	87/656	199,240,301,719,1234,1240,1435,1436,1600,1800,1803,1839,1890,2152,2207,2247,2252,2297,2350,2357,2359,2596,2621,2919,3082,3084,3569,3579,3627,3673,3689,3690,3800,3897,3909,3918,4015,4283,4804,5328,5329,5473,6036,6278,6279,6280,6283,6288,6324,6348,6351,6352,6354,6355,6357,6359,6362,6364,6368,6369,6372,6373,6374,6469,7042,7060,7424,8061,8398,8399,8828,9046,9241,9423,10344,10371,26585,51332,54209,568…	AIF1,ALOX5,ANXA1,C3AR1,CCR5,CMKLR1,CSF1,CSF1R,DAB1,DPEP1,DPP4,HBEGF,TYMP,F3,FCER1G,FGF2,FGF7,FOXD1,FOLR2,FPR1,FPR3,GAP43,GAS6,CXCL1,HGF,NRG1,IL6,CXCR2,CXCL10,ITGA2,ITGB2,ITGB3,KIF5C,L1CAM,LAMA3,LAMC2,LOX,CXCL9,NGFR,PLAU,PLAUR,PPBP,RNASE2,S100A7,S100A8,S100A9,S100A12,SAA1,SCN1B,CCL3,CCL4,CCL5,CCL7,CCL8,CCL13,CCL15,CCL18,CCL20,CCL23,CCL24,CXCL6,CXCL11,CXCL5,SHH,TGFB2,THBS4,VEGFC,FOSL1,PLA2G6,PLA2G1…
1_Member	GO Biological Processes	GO:0042330	taxis	-24.1051	-20.905	87/658	199,240,301,719,1234,1240,1435,1436,1600,1800,1803,1839,1890,2152,2207,2247,2252,2297,2350,2357,2359,2596,2621,2919,3082,3084,3569,3579,3627,3673,3689,3690,3800,3897,3909,3918,4015,4283,4804,5328,5329,5473,6036,6278,6279,6280,6283,6288,6324,6348,6351,6352,6354,6355,6357,6359,6362,6364,6368,6369,6372,6373,6374,6469,7042,7060,7424,8061,8398,8399,8828,9046,9241,9423,10344,10371,26585,51332,54209,568…	AIF1,ALOX5,ANXA1,C3AR1,CCR5,CMKLR1,CSF1,CSF1R,DAB1,DPEP1,DPP4,HBEGF,TYMP,F3,FCER1G,FGF2,FGF7,FOXD1,FOLR2,FPR1,FPR3,GAP43,GAS6,CXCL1,HGF,NRG1,IL6,CXCR2,CXCL10,ITGA2,ITGB2,ITGB3,KIF5C,L1CAM,LAMA3,LAMC2,LOX,CXCL9,NGFR,PLAU,PLAUR,PPBP,RNASE2,S100A7,S100A8,S100A9,S100A12,SAA1,SCN1B,CCL3,CCL4,CCL5,CCL7,CCL8,CCL13,CCL15,CCL18,CCL20,CCL23,CCL24,CXCL6,CXCL11,CXCL5,SHH,TGFB2,THBS4,VEGFC,FOSL1,PLA2G6,PLA2G1…
1_Member	GO Biological Processes	GO:0050900	leukocyte migration	-23.9037	-20.7335	76/518	134,199,240,301,719,857,960,1234,1240,1435,1436,1800,1803,1893,2207,2302,2335,2350,2621,2919,3055,3383,3569,3579,3627,3673,3678,3684,3689,3690,3897,4283,4312,4478,4920,5473,6278,6279,6280,6283,6288,6348,6351,6352,6354,6355,6357,6359,6362,6364,6368,6369,6372,6373,6374,6404,6566,7042,7060,7124,7412,7424,9046,9056,9466,10344,23539,26585,54209,54210,55512,56833,140885,387695,414062,729230	ADORA1,AIF1,ALOX5,ANXA1,C3AR1,CAV1,CD44,CCR5,CMKLR1,CSF1,CSF1R,DPEP1,DPP4,ECM1,FCER1G,FOXJ1,FN1,FOLR2,GAS6,CXCL1,HCK,ICAM1,IL6,CXCR2,CXCL10,ITGA2,ITGA5,ITGAM,ITGB2,ITGB3,L1CAM,CXCL9,MMP1,MSN,ROR2,PPBP,S100A7,S100A8,S100A9,S100A12,SAA1,CCL3,CCL4,CCL5,CCL7,CCL8,CCL13,CCL15,CCL18,CCL20,CCL23,CCL24,CXCL6,CXCL11,CXCL5,SELPLG,SLC16A1,TGFB2,THBS4,TNF,VCAM1,VEGFC,DOK2,SLC7A7,IL27RA,CCL26,SLC16A8,GREM1,TR…
1_Member	GO Biological Processes	GO:0071621	granulocyte chemotaxis	-22.3187	-19.2029	37/127	301,719,1240,1435,1436,1800,1803,2207,2919,3579,3627,3689,4283,5473,6278,6279,6280,6283,6288,6348,6351,6352,6354,6355,6357,6359,6362,6364,6368,6369,6372,6373,6374,7042,7060,10344,414062	ANXA1,C3AR1,CMKLR1,CSF1,CSF1R,DPEP1,DPP4,FCER1G,CXCL1,CXCR2,CXCL10,ITGB2,CXCL9,PPBP,S100A7,S100A8,S100A9,S100A12,SAA1,CCL3,CCL4,CCL5,CCL7,CCL8,CCL13,CCL15,CCL18,CCL20,CCL23,CCL24,CXCL6,CXCL11,CXCL5,TGFB2,THBS4,CCL26,CCL3L3
1_Member	GO Biological Processes	GO:0030595	leukocyte chemotaxis	-21.5685	-18.4775	48/233	199,240,301,719,1234,1240,1435,1436,1800,1803,2207,2350,2621,2919,3569,3579,3627,3689,4283,5473,6278,6279,6280,6283,6288,6348,6351,6352,6354,6355,6357,6359,6362,6364,6368,6369,6372,6373,6374,7042,7060,7424,10344,26585,56833,387695,414062,729230	AIF1,ALOX5,ANXA1,C3AR1,CCR5,CMKLR1,CSF1,CSF1R,DPEP1,DPP4,FCER1G,FOLR2,GAS6,CXCL1,IL6,CXCR2,CXCL10,ITGB2,CXCL9,PPBP,S100A7,S100A8,S100A9,S100A12,SAA1,CCL3,CCL4,CCL5,CCL7,CCL8,CCL13,CCL15,CCL18,CCL20,CCL23,CCL24,CXCL6,CXCL11,CXCL5,TGFB2,THBS4,VEGFC,CCL26,GREM1,SLAMF8,C10orf99,CCL3L3,CCR2
1_Member	GO Biological Processes	GO:0097529	myeloid leukocyte migration	-21.4852	-18.4177	47/224	199,301,719,1240,1435,1436,1800,1803,2207,2350,2919,3569,3579,3627,3689,4283,4920,5473,6278,6279,6280,6283,6288,6348,6351,6352,6354,6355,6357,6359,6362,6364,6368,6369,6372,6373,6374,7042,7060,7424,10344,26585,54209,56833,140885,414062,729230	AIF1,ANXA1,C3AR1,CMKLR1,CSF1,CSF1R,DPEP1,DPP4,FCER1G,FOLR2,CXCL1,IL6,CXCR2,CXCL10,ITGB2,CXCL9,ROR2,PPBP,S100A7,S100A8,S100A9,S100A12,SAA1,CCL3,CCL4,CCL5,CCL7,CCL8,CCL13,CCL15,CCL18,CCL20,CCL23,CCL24,CXCL6,CXCL11,CXCL5,TGFB2,THBS4,VEGFC,CCL26,GREM1,TREM2,SLAMF8,SIRPA,CCL3L3,CCR2
1_Member	GO Biological Processes	GO:0097530	granulocyte migration	-20.418	-17.4142	38/151	301,719,1240,1435,1436,1800,1803,2207,2919,3579,3627,3689,4283,5473,6278,6279,6280,6283,6288,6348,6351,6352,6354,6355,6357,6359,6362,6364,6368,6369,6372,6373,6374,7042,7060,10344,56833,414062	ANXA1,C3AR1,CMKLR1,CSF1,CSF1R,DPEP1,DPP4,FCER1G,CXCL1,CXCR2,CXCL10,ITGB2,CXCL9,PPBP,S100A7,S100A8,S100A9,S100A12,SAA1,CCL3,CCL4,CCL5,CCL7,CCL8,CCL13,CCL15,CCL18,CCL20,CCL23,CCL24,CXCL6,CXCL11,CXCL5,TGFB2,THBS4,CCL26,SLAMF8,CCL3L3
1_Member	GO Biological Processes	GO:0030593	neutrophil chemotaxis	-20.3393	-17.3547	32/103	719,1800,1803,2207,2919,3579,3627,3689,4283,5473,6279,6280,6283,6288,6348,6351,6352,6354,6355,6357,6359,6362,6364,6368,6369,6372,6373,6374,7042,7060,10344,414062	C3AR1,DPEP1,DPP4,FCER1G,CXCL1,CXCR2,CXCL10,ITGB2,CXCL9,PPBP,S100A8,S100A9,S100A12,SAA1,CCL3,CCL4,CCL5,CCL7,CCL8,CCL13,CCL15,CCL18,CCL20,CCL23,CCL24,CXCL6,CXCL11,CXCL5,TGFB2,THBS4,CCL26,CCL3L3
1_Member	Reactome Gene Sets	R-HSA-449147	Signaling by Interleukins	-19.5589	-16.5928	65/461	240,301,302,356,942,1234,1435,1436,1437,1440,1849,2162,2247,2335,2357,2919,2939,3055,3082,3383,3458,3559,3561,3569,3575,3581,3589,3594,3595,3598,3600,3601,3627,3684,3689,4312,4314,4318,4478,5008,5055,5602,5698,6283,6288,6348,6351,6352,6364,7124,7412,7431,7850,9180,9235,9466,11009,26525,53833,56300,64127,84868,414062,653604,729230	ALOX5,ANXA1,ANXA2,FASLG,CD86,CCR5,CSF1,CSF1R,CSF2,CSF3,DUSP7,F13A1,FGF2,FN1,FPR1,CXCL1,GSTA2,HCK,HGF,ICAM1,IFNG,IL2RA,IL2RG,IL6,IL7R,IL9R,IL11,IL12RB1,IL12RB2,IL13RA2,IL15,IL15RA,CXCL10,ITGAM,ITGB2,MMP1,MMP3,MMP9,MSN,OSM,SERPINB2,MAPK10,PSMB9,S100A12,SAA1,CCL3,CCL4,CCL5,CCL20,TNF,VCAM1,VIM,IL1R2,OSMR,IL32,IL27RA,IL24,IL36RN,IL20RB,IL36G,NOD2,HAVCR2,CCL3L3,H3C13,CCR2
1_Member	GO Biological Processes	GO:0060326	cell chemotaxis	-18.9605	-16.0456	52/312	199,240,301,719,1234,1240,1435,1436,1800,1803,1839,2207,2247,2350,2621,2919,3082,3569,3579,3627,3689,4015,4283,5473,6278,6279,6280,6283,6288,6348,6351,6352,6354,6355,6357,6359,6362,6364,6368,6369,6372,6373,6374,7042,7060,7424,10344,26585,56833,387695,414062,729230	AIF1,ALOX5,ANXA1,C3AR1,CCR5,CMKLR1,CSF1,CSF1R,DPEP1,DPP4,HBEGF,FCER1G,FGF2,FOLR2,GAS6,CXCL1,HGF,IL6,CXCR2,CXCL10,ITGB2,LOX,CXCL9,PPBP,S100A7,S100A8,S100A9,S100A12,SAA1,CCL3,CCL4,CCL5,CCL7,CCL8,CCL13,CCL15,CCL18,CCL20,CCL23,CCL24,CXCL6,CXCL11,CXCL5,TGFB2,THBS4,VEGFC,CCL26,GREM1,SLAMF8,C10orf99,CCL3L3,CCR2
1_Member	GO Biological Processes	GO:1990266	neutrophil migration	-18.7473	-15.8782	33/123	719,1800,1803,2207,2919,3579,3627,3689,4283,5473,6279,6280,6283,6288,6348,6351,6352,6354,6355,6357,6359,6362,6364,6368,6369,6372,6373,6374,7042,7060,10344,56833,414062	C3AR1,DPEP1,DPP4,FCER1G,CXCL1,CXCR2,CXCL10,ITGB2,CXCL9,PPBP,S100A8,S100A9,S100A12,SAA1,CCL3,CCL4,CCL5,CCL7,CCL8,CCL13,CCL15,CCL18,CCL20,CCL23,CCL24,CXCL6,CXCL11,CXCL5,TGFB2,THBS4,CCL26,SLAMF8,CCL3L3
1_Member	GO Biological Processes	GO:0071674	mononuclear cell migration	-17.8399	-15.0251	29/98	199,301,719,1240,1435,1436,2350,3569,3627,6278,6283,6348,6351,6352,6354,6355,6357,6359,6362,6364,6368,6369,7124,10344,26585,56833,140885,414062,729230	AIF1,ANXA1,C3AR1,CMKLR1,CSF1,CSF1R,FOLR2,IL6,CXCL10,S100A7,S100A12,CCL3,CCL4,CCL5,CCL7,CCL8,CCL13,CCL15,CCL18,CCL20,CCL23,CCL24,TNF,CCL26,GREM1,SLAMF8,SIRPA,CCL3L3,CCR2
1_Member	GO Biological Processes	GO:0070098	chemokine-mediated signaling pathway	-16.0442	-13.4271	26/88	1234,1240,2919,3579,3627,4283,5473,6348,6351,6352,6354,6355,6357,6359,6362,6364,6368,6369,6372,6373,6374,7032,10344,54209,414062,729230	CCR5,CMKLR1,CXCL1,CXCR2,CXCL10,CXCL9,PPBP,CCL3,CCL4,CCL5,CCL7,CCL8,CCL13,CCL15,CCL18,CCL20,CCL23,CCL24,CXCL6,CXCL11,CXCL5,TFF2,CCL26,TREM2,CCL3L3,CCR2
1_Member	GO Biological Processes	GO:1990868	response to chemokine	-15.9039	-13.3059	27/97	1234,1240,2919,3579,3627,4015,4283,5473,6348,6351,6352,6354,6355,6357,6359,6362,6364,6368,6369,6372,6373,6374,7032,10344,54209,414062,729230	CCR5,CMKLR1,CXCL1,CXCR2,CXCL10,LOX,CXCL9,PPBP,CCL3,CCL4,CCL5,CCL7,CCL8,CCL13,CCL15,CCL18,CCL20,CCL23,CCL24,CXCL6,CXCL11,CXCL5,TFF2,CCL26,TREM2,CCL3L3,CCR2
1_Member	GO Biological Processes	GO:1990869	cellular response to chemokine	-15.9039	-13.3059	27/97	1234,1240,2919,3579,3627,4015,4283,5473,6348,6351,6352,6354,6355,6357,6359,6362,6364,6368,6369,6372,6373,6374,7032,10344,54209,414062,729230	CCR5,CMKLR1,CXCL1,CXCR2,CXCL10,LOX,CXCL9,PPBP,CCL3,CCL4,CCL5,CCL7,CCL8,CCL13,CCL15,CCL18,CCL20,CCL23,CCL24,CXCL6,CXCL11,CXCL5,TFF2,CCL26,TREM2,CCL3L3,CCR2
1_Member	GO Biological Processes	GO:0002548	monocyte chemotaxis	-15.7278	-13.1739	23/68	199,301,2350,3569,3627,6278,6283,6348,6351,6352,6354,6355,6357,6359,6362,6364,6368,6369,10344,26585,56833,414062,729230	AIF1,ANXA1,FOLR2,IL6,CXCL10,S100A7,S100A12,CCL3,CCL4,CCL5,CCL7,CCL8,CCL13,CCL15,CCL18,CCL20,CCL23,CCL24,CCL26,GREM1,SLAMF8,CCL3L3,CCR2
1_Member	GO Biological Processes	GO:0043410	positive regulation of MAPK cascade	-14.8173	-12.3403	64/556	134,348,858,960,1000,1116,1436,1464,1849,1956,2247,2357,2621,2861,3082,3084,3123,3383,3489,3569,3589,4803,4920,5008,5602,6278,6283,6288,6348,6351,6352,6354,6355,6357,6359,6362,6364,6368,6369,7042,7043,7077,7124,7498,8685,8877,9464,10333,10344,10371,10595,23162,27035,54209,54769,64127,84868,112464,153769,222643,255324,353514,388121,414062	ADORA1,APOE,CAV2,CD44,CDH2,CHI3L1,CSF1R,CSPG4,DUSP7,EGFR,FGF2,FPR1,GAS6,GPR37,HGF,NRG1,HLA-DRB1,ICAM1,IGFBP6,IL6,IL11,NGF,ROR2,OSM,MAPK10,S100A7,S100A12,SAA1,CCL3,CCL4,CCL5,CCL7,CCL8,CCL13,CCL15,CCL18,CCL20,CCL23,CCL24,TGFB2,TGFB3,TIMP2,TNF,XDH,MARCO,SPHK1,HAND2,TLR6,CCL26,SEMA3A,ERN2,MAPK8IP3,NOX1,TREM2,DIRAS2,NOD2,HAVCR2,CAVIN3,SH3RF2,UNC5CL,EPGN,LILRA5,TNFAIP8L3,CCL3L3
1_Member	GO Biological Processes	GO:0043408	regulation of MAPK cascade	-13.2505	-10.9254	74/758	134,348,857,858,960,1000,1116,1436,1464,1844,1849,1956,2247,2335,2357,2621,2633,2861,3082,3084,3123,3383,3489,3569,3589,4803,4920,5008,5602,5801,5999,6278,6283,6288,6317,6348,6351,6352,6354,6355,6357,6359,6362,6364,6368,6369,7042,7043,7077,7124,7498,8000,8685,8877,9464,10333,10344,10371,10595,23162,26585,27035,54209,54769,64127,84868,112464,140885,153769,222643,255324,353514,388121,414062	ADORA1,APOE,CAV1,CAV2,CD44,CDH2,CHI3L1,CSF1R,CSPG4,DUSP2,DUSP7,EGFR,FGF2,FN1,FPR1,GAS6,GBP1,GPR37,HGF,NRG1,HLA-DRB1,ICAM1,IGFBP6,IL6,IL11,NGF,ROR2,OSM,MAPK10,PTPRR,RGS4,S100A7,S100A12,SAA1,SERPINB3,CCL3,CCL4,CCL5,CCL7,CCL8,CCL13,CCL15,CCL18,CCL20,CCL23,CCL24,TGFB2,TGFB3,TIMP2,TNF,XDH,PSCA,MARCO,SPHK1,HAND2,TLR6,CCL26,SEMA3A,ERN2,MAPK8IP3,GREM1,NOX1,TREM2,DIRAS2,NOD2,HAVCR2,CAVIN3,SIRPA,SH3RF2,UNC…
1_Member	GO Biological Processes	GO:0048247	lymphocyte chemotaxis	-12.8688	-10.5599	20/65	2621,3627,6278,6288,6348,6351,6352,6354,6355,6357,6359,6362,6364,6368,6369,6373,10344,387695,414062,729230	GAS6,CXCL10,S100A7,SAA1,CCL3,CCL4,CCL5,CCL7,CCL8,CCL13,CCL15,CCL18,CCL20,CCL23,CCL24,CXCL11,CCL26,C10orf99,CCL3L3,CCR2
1_Member	GO Biological Processes	GO:0072676	lymphocyte migration	-11.9219	-9.70919	25/117	199,1893,2621,3383,3627,4478,6278,6288,6348,6351,6352,6354,6355,6357,6359,6362,6364,6368,6369,6373,9466,10344,387695,414062,729230	AIF1,ECM1,GAS6,ICAM1,CXCL10,MSN,S100A7,SAA1,CCL3,CCL4,CCL5,CCL7,CCL8,CCL13,CCL15,CCL18,CCL20,CCL23,CCL24,CXCL11,IL27RA,CCL26,C10orf99,CCL3L3,CCR2
1_Member	Reactome Gene Sets	R-HSA-380108	Chemokine receptors bind chemokines	-10.5232	-8.40995	17/59	1234,2919,3579,3627,4283,5473,6348,6351,6352,6354,6357,6364,6372,6373,6374,414062,729230	CCR5,CXCL1,CXCR2,CXCL10,CXCL9,PPBP,CCL3,CCL4,CCL5,CCL7,CCL13,CCL20,CXCL6,CXCL11,CXCL5,CCL3L3,CCR2
1_Member	GO Biological Processes	GO:0070374	positive regulation of ERK1 and ERK2 cascade	-10.348	-8.26181	32/219	348,960,1116,1436,1956,2247,2621,3123,3383,4920,6278,6348,6351,6352,6354,6355,6357,6359,6362,6364,6368,6369,7124,8685,9464,10344,54209,64127,84868,112464,388121,414062	APOE,CD44,CHI3L1,CSF1R,EGFR,FGF2,GAS6,HLA-DRB1,ICAM1,ROR2,S100A7,CCL3,CCL4,CCL5,CCL7,CCL8,CCL13,CCL15,CCL18,CCL20,CCL23,CCL24,TNF,MARCO,HAND2,CCL26,TREM2,NOD2,HAVCR2,CAVIN3,TNFAIP8L3,CCL3L3
1_Member	Reactome Gene Sets	R-HSA-418594	G alpha (i) signalling events	-10.0051	-7.94888	45/407	113,134,301,336,348,719,1234,2357,2359,2719,2861,2919,3352,3579,3627,4283,5153,5473,5947,5999,6288,6351,6352,6357,6364,6368,6372,6373,6374,6750,7276,8601,8786,9560,10082,10170,27199,51083,53829,54429,59345,84152,121214,126006,729230	ADCY7,ADORA1,ANXA1,APOA2,APOE,C3AR1,CCR5,FPR1,FPR3,GPC3,GPR37,CXCL1,HTR1D,CXCR2,CXCL10,CXCL9,PDE1B,PPBP,RBP1,RGS4,SAA1,CCL4,CCL5,CCL13,CCL20,CCL23,CXCL6,CXCL11,CXCL5,SST,TTR,RGS20,RGS11,CCL4L2,GPC6,DHRS9,OXGR1,GAL,P2RY13,TAS2R5,GNB4,PPP1R1B,SDR9C7,PCP2,CCR2
1_Member	GO Biological Processes	GO:0070371	ERK1 and ERK2 cascade	-9.52254	-7.48804	39/332	348,960,1116,1436,1956,2247,2335,2621,2633,3123,3383,4920,5021,5801,6278,6348,6351,6352,6354,6355,6357,6359,6362,6364,6368,6369,6662,7124,8000,8685,9464,10344,54209,64127,84868,112464,140885,388121,414062	APOE,CD44,CHI3L1,CSF1R,EGFR,FGF2,FN1,GAS6,GBP1,HLA-DRB1,ICAM1,ROR2,OXTR,PTPRR,S100A7,CCL3,CCL4,CCL5,CCL7,CCL8,CCL13,CCL15,CCL18,CCL20,CCL23,CCL24,SOX9,TNF,PSCA,MARCO,HAND2,CCL26,TREM2,NOD2,HAVCR2,CAVIN3,SIRPA,TNFAIP8L3,CCL3L3
1_Member	Reactome Gene Sets	R-HSA-375276	Peptide ligand-binding receptors	-9.30848	-7.28856	29/201	301,719,1234,2357,2359,2861,2919,2922,3579,3627,4283,5021,5473,6288,6348,6351,6352,6354,6357,6364,6368,6372,6373,6374,6750,6866,51083,414062,729230	ANXA1,C3AR1,CCR5,FPR1,FPR3,GPR37,CXCL1,GRP,CXCR2,CXCL10,CXCL9,OXTR,PPBP,SAA1,CCL3,CCL4,CCL5,CCL7,CCL13,CCL20,CCL23,CXCL6,CXCL11,CXCL5,SST,TAC3,GAL,CCL3L3,CCR2
1_Member	GO Biological Processes	GO:0070372	regulation of ERK1 and ERK2 cascade	-9.18371	-7.17191	37/312	348,960,1116,1436,1956,2247,2335,2621,2633,3123,3383,4920,5801,6278,6348,6351,6352,6354,6355,6357,6359,6362,6364,6368,6369,7124,8000,8685,9464,10344,54209,64127,84868,112464,140885,388121,414062	APOE,CD44,CHI3L1,CSF1R,EGFR,FGF2,FN1,GAS6,GBP1,HLA-DRB1,ICAM1,ROR2,PTPRR,S100A7,CCL3,CCL4,CCL5,CCL7,CCL8,CCL13,CCL15,CCL18,CCL20,CCL23,CCL24,TNF,PSCA,MARCO,HAND2,CCL26,TREM2,NOD2,HAVCR2,CAVIN3,SIRPA,TNFAIP8L3,CCL3L3
1_Member	Reactome Gene Sets	R-HSA-500792	GPCR ligand binding	-9.04773	-7.04978	47/467	134,153,301,719,1234,1240,1812,2357,2359,2696,2861,2919,2922,3352,3549,3579,3627,4283,5021,5473,5744,6288,6348,6351,6352,6354,6357,6364,6368,6372,6373,6374,6469,6750,6866,7433,7475,7481,8111,10267,27199,51083,53829,54429,59345,414062,729230	ADORA1,ADRB1,ANXA1,C3AR1,CCR5,CMKLR1,DRD1,FPR1,FPR3,GIPR,GPR37,CXCL1,GRP,HTR1D,IHH,CXCR2,CXCL10,CXCL9,OXTR,PPBP,PTHLH,SAA1,CCL3,CCL4,CCL5,CCL7,CCL13,CCL20,CCL23,CXCL6,CXCL11,CXCL5,SHH,SST,TAC3,VIPR1,WNT6,WNT11,GPR68,RAMP1,OXGR1,GAL,P2RY13,TAS2R5,GNB4,CCL3L3,CCR2
1_Member	KEGG Pathway	ko04062	Chemokine signaling pathway	-8.98555	-6.99148	27/182	113,1234,2919,3055,3579,3627,4283,5473,6348,6351,6352,6354,6355,6357,6359,6362,6364,6368,6369,6372,6373,6374,9560,10344,59345,414062,729230	ADCY7,CCR5,CXCL1,HCK,CXCR2,CXCL10,CXCL9,PPBP,CCL3,CCL4,CCL5,CCL7,CCL8,CCL13,CCL15,CCL18,CCL20,CCL23,CCL24,CXCL6,CXCL11,CXCL5,CCL4L2,CCL26,GNB4,CCL3L3,CCR2
1_Member	KEGG Pathway	hsa04062	Chemokine signaling pathway	-8.60993	-6.64749	28/202	113,1234,2919,3055,3579,3627,4283,5473,6348,6351,6352,6354,6355,6357,6359,6362,6364,6368,6369,6372,6373,6374,7837,9560,10344,59345,414062,729230	ADCY7,CCR5,CXCL1,HCK,CXCR2,CXCL10,CXCL9,PPBP,CCL3,CCL4,CCL5,CCL7,CCL8,CCL13,CCL15,CCL18,CCL20,CCL23,CCL24,CXCL6,CXCL11,CXCL5,PXDN,CCL4L2,CCL26,GNB4,CCL3L3,CCR2
1_Member	Reactome Gene Sets	R-HSA-373076	Class A/1 (Rhodopsin-like receptors)	-8.32927	-6.39632	37/335	134,153,301,719,1234,1240,1812,2357,2359,2861,2919,2922,3352,3579,3627,4283,5021,5473,6288,6348,6351,6352,6354,6357,6364,6368,6372,6373,6374,6750,6866,8111,27199,51083,53829,414062,729230	ADORA1,ADRB1,ANXA1,C3AR1,CCR5,CMKLR1,DRD1,FPR1,FPR3,GPR37,CXCL1,GRP,HTR1D,CXCR2,CXCL10,CXCL9,OXTR,PPBP,SAA1,CCL3,CCL4,CCL5,CCL7,CCL13,CCL20,CCL23,CXCL6,CXCL11,CXCL5,SST,TAC3,GPR68,OXGR1,GAL,P2RY13,CCL3L3,CCR2
1_Member	GO Biological Processes	GO:0071347	cellular response to interleukin-1	-7.63096	-5.7456	25/183	1116,2633,3373,3383,3569,5698,6348,6351,6352,6354,6355,6357,6359,6362,6364,6368,6369,6662,7850,10344,27063,64127,81792,140885,414062	CHI3L1,GBP1,HYAL1,ICAM1,IL6,PSMB9,CCL3,CCL4,CCL5,CCL7,CCL8,CCL13,CCL15,CCL18,CCL20,CCL23,CCL24,SOX9,IL1R2,CCL26,ANKRD1,NOD2,ADAMTS12,SIRPA,CCL3L3
1_Member	GO Biological Processes	GO:0070555	response to interleukin-1	-7.57374	-5.69878	27/211	301,952,1116,2633,3373,3383,3569,5698,6348,6351,6352,6354,6355,6357,6359,6362,6364,6368,6369,6662,7850,10344,27063,64127,81792,140885,414062	ANXA1,CD38,CHI3L1,GBP1,HYAL1,ICAM1,IL6,PSMB9,CCL3,CCL4,CCL5,CCL7,CCL8,CCL13,CCL15,CCL18,CCL20,CCL23,CCL24,SOX9,IL1R2,CCL26,ANKRD1,NOD2,ADAMTS12,SIRPA,CCL3L3
1_Member	GO Biological Processes	GO:0034612	response to tumor necrosis factor	-6.30569	-4.56903	32/320	929,970,1116,2621,2633,3373,3383,4982,5698,6348,6351,6352,6354,6355,6357,6359,6362,6364,6368,6369,7124,8877,9966,9971,10344,10537,10631,10673,27063,55512,81792,414062	CD14,CD70,CHI3L1,GAS6,GBP1,HYAL1,ICAM1,TNFRSF11B,PSMB9,CCL3,CCL4,CCL5,CCL7,CCL8,CCL13,CCL15,CCL18,CCL20,CCL23,CCL24,TNF,SPHK1,TNFSF15,NR1H4,CCL26,UBD,POSTN,TNFSF13B,ANKRD1,SMPD3,ADAMTS12,CCL3L3
1_Member	GO Biological Processes	GO:0071356	cellular response to tumor necrosis factor	-6.04399	-4.3402	30/297	970,1116,2621,2633,3373,3383,4982,5698,6348,6351,6352,6354,6355,6357,6359,6362,6364,6368,6369,7124,8877,9966,9971,10344,10631,10673,27063,55512,81792,414062	CD70,CHI3L1,GAS6,GBP1,HYAL1,ICAM1,TNFRSF11B,PSMB9,CCL3,CCL4,CCL5,CCL7,CCL8,CCL13,CCL15,CCL18,CCL20,CCL23,CCL24,TNF,SPHK1,TNFSF15,NR1H4,CCL26,POSTN,TNFSF13B,ANKRD1,SMPD3,ADAMTS12,CCL3L3
1_Member	GO Biological Processes	GO:0051345	positive regulation of hydrolase activity	-4.0157	-2.58538	51/783	153,356,395,487,857,858,942,1956,2152,2247,2302,2335,3383,3458,3673,4803,4804,5023,5999,6279,6280,6281,6317,6348,6351,6352,6354,6355,6357,6359,6362,6364,6368,6369,7124,7294,7481,7498,8601,8786,9966,10344,54866,57139,58504,63928,114548,119016,340485,414062,440503	ADRB1,FASLG,ARHGAP6,ATP2A1,CAV1,CAV2,CD86,EGFR,F3,FGF2,FOXJ1,FN1,ICAM1,IFNG,ITGA2,NGF,NGFR,P2RX1,RGS4,S100A8,S100A9,S100A10,SERPINB3,CCL3,CCL4,CCL5,CCL7,CCL8,CCL13,CCL15,CCL18,CCL20,CCL23,CCL24,TNF,TXK,WNT11,XDH,RGS20,RGS11,TNFSF15,CCL26,PPP1R14D,RGL3,ARHGAP22,CHP2,NLRP3,AGAP4,ACER2,CCL3L3,PLIN5
1_Member	GO Biological Processes	GO:0043547	positive regulation of GTPase activity	-2.24111	-1.13064	26/406	153,395,858,2302,3383,5999,6281,6348,6351,6352,6354,6355,6357,6359,6362,6364,6368,6369,7481,8601,8786,10344,57139,58504,119016,414062	ADRB1,ARHGAP6,CAV2,FOXJ1,ICAM1,RGS4,S100A10,CCL3,CCL4,CCL5,CCL7,CCL8,CCL13,CCL15,CCL18,CCL20,CCL23,CCL24,WNT11,RGS20,RGS11,CCL26,RGL3,ARHGAP22,AGAP4,CCL3L3
2_Summary	GO Biological Processes	GO:0030198	extracellular matrix organization	-31.6526	-27.6074	76/397	302,857,858,960,1289,1290,1291,1292,1293,1296,1300,1301,1308,1311,1515,1803,1805,2191,2200,2247,2303,2335,2620,2621,3036,3371,3383,3549,3569,3673,3678,3684,3689,3690,3909,3918,4015,4241,4312,4314,4318,4319,4320,4629,4982,5650,5806,6662,7042,7045,7077,7092,7124,7276,7412,7837,8076,8190,8292,8728,9509,10630,10631,22801,23213,25818,26585,27035,50509,54507,55512,55959,81792,91522,151887,170689,336,34…	ANXA2,CAV1,CAV2,CD44,COL5A1,COL5A2,COL6A1,COL6A2,COL6A3,COL8A2,COL10A1,COL11A1,COL17A1,COMP,CTSV,DPP4,DPT,FAP,FBN1,FGF2,FOXC2,FN1,GAS2,GAS6,HAS1,TNC,ICAM1,IHH,IL6,ITGA2,ITGA5,ITGAM,ITGB2,ITGB3,LAMA3,LAMC2,LOX,MELTF,MMP1,MMP3,MMP9,MMP10,MMP11,MYH11,TNFRSF11B,KLK7,PTX3,SOX9,TGFB2,TGFBI,TIMP2,TLL1,TNF,TTR,VCAM1,PXDN,MFAP5,MIA,COLQ,ADAM19,ADAMTS2,PDPN,POSTN,ITGA11,SULF1,KLK5,GREM1,NOX1,COL5A3,ADAMTSL…
2_Member	GO Biological Processes	GO:0030198	extracellular matrix organization	-31.6526	-27.6074	76/397	302,857,858,960,1289,1290,1291,1292,1293,1296,1300,1301,1308,1311,1515,1803,1805,2191,2200,2247,2303,2335,2620,2621,3036,3371,3383,3549,3569,3673,3678,3684,3689,3690,3909,3918,4015,4241,4312,4314,4318,4319,4320,4629,4982,5650,5806,6662,7042,7045,7077,7092,7124,7276,7412,7837,8076,8190,8292,8728,9509,10630,10631,22801,23213,25818,26585,27035,50509,54507,55512,55959,81792,91522,151887,170689	ANXA2,CAV1,CAV2,CD44,COL5A1,COL5A2,COL6A1,COL6A2,COL6A3,COL8A2,COL10A1,COL11A1,COL17A1,COMP,CTSV,DPP4,DPT,FAP,FBN1,FGF2,FOXC2,FN1,GAS2,GAS6,HAS1,TNC,ICAM1,IHH,IL6,ITGA2,ITGA5,ITGAM,ITGB2,ITGB3,LAMA3,LAMC2,LOX,MELTF,MMP1,MMP3,MMP9,MMP10,MMP11,MYH11,TNFRSF11B,KLK7,PTX3,SOX9,TGFB2,TGFBI,TIMP2,TLL1,TNF,TTR,VCAM1,PXDN,MFAP5,MIA,COLQ,ADAM19,ADAMTS2,PDPN,POSTN,ITGA11,SULF1,KLK5,GREM1,NOX1,COL5A3,ADAMTSL…
2_Member	GO Biological Processes	GO:0043062	extracellular structure organization	-31.1855	-27.3163	81/458	302,336,348,857,858,960,1289,1290,1291,1292,1293,1296,1300,1301,1308,1311,1515,1803,1805,2191,2200,2247,2303,2335,2620,2621,3036,3371,3373,3383,3549,3569,3673,3678,3684,3689,3690,3909,3918,4015,4241,4312,4314,4318,4319,4320,4629,4982,5650,5806,6662,7042,7045,7077,7092,7124,7276,7412,7837,8076,8190,8292,8399,8728,9509,10630,10631,22801,23213,23461,25818,26585,27035,50509,54507,55512,55959,81792,91…	ANXA2,APOA2,APOE,CAV1,CAV2,CD44,COL5A1,COL5A2,COL6A1,COL6A2,COL6A3,COL8A2,COL10A1,COL11A1,COL17A1,COMP,CTSV,DPP4,DPT,FAP,FBN1,FGF2,FOXC2,FN1,GAS2,GAS6,HAS1,TNC,HYAL1,ICAM1,IHH,IL6,ITGA2,ITGA5,ITGAM,ITGB2,ITGB3,LAMA3,LAMC2,LOX,MELTF,MMP1,MMP3,MMP9,MMP10,MMP11,MYH11,TNFRSF11B,KLK7,PTX3,SOX9,TGFB2,TGFBI,TIMP2,TLL1,TNF,TTR,VCAM1,PXDN,MFAP5,MIA,COLQ,PLA2G10,ADAM19,ADAMTS2,PDPN,POSTN,ITGA11,SULF1,ABCA5…
2_Member	Reactome Gene Sets	R-HSA-1474244	Extracellular matrix organization	-18.9277	-16.0286	51/301	87,960,1289,1290,1291,1292,1293,1296,1300,1301,1308,1311,1515,2200,2202,2247,2335,3371,3383,3673,3678,3684,3689,3690,3909,3918,4015,4053,4312,4314,4318,4319,4320,5650,7042,7043,7077,7092,7276,7412,7837,8076,8728,9509,10753,22801,50509,50859,91522,283208,388743	ACTN1,CD44,COL5A1,COL5A2,COL6A1,COL6A2,COL6A3,COL8A2,COL10A1,COL11A1,COL17A1,COMP,CTSV,FBN1,EFEMP1,FGF2,FN1,TNC,ICAM1,ITGA2,ITGA5,ITGAM,ITGB2,ITGB3,LAMA3,LAMC2,LOX,LTBP2,MMP1,MMP3,MMP9,MMP10,MMP11,KLK7,TGFB2,TGFB3,TIMP2,TLL1,TTR,VCAM1,PXDN,MFAP5,ADAM19,ADAMTS2,CAPN9,ITGA11,COL5A3,SPOCK3,COL23A1,P4HA3,CAPN8
2_Member	Canonical Pathways	M18	PID INTEGRIN1 PATHWAY	-14.9188	-12.4238	22/66	929,1289,1290,1291,1292,1293,1301,1464,2162,2200,2335,3371,3673,3678,3909,3918,5328,5329,7045,7052,7412,22801	CD14,COL5A1,COL5A2,COL6A1,COL6A2,COL6A3,COL11A1,CSPG4,F13A1,FBN1,FN1,TNC,ITGA2,ITGA5,LAMA3,LAMC2,PLAU,PLAUR,TGFBI,TGM2,VCAM1,ITGA11
2_Member	Reactome Gene Sets	R-HSA-1474228	Degradation of the extracellular matrix	-12.5129	-10.2274	28/140	960,1289,1290,1291,1292,1293,1296,1300,1301,1308,1515,2200,2335,3909,3918,4312,4314,4318,4319,4320,5650,7077,7092,10753,50509,50859,91522,388743	CD44,COL5A1,COL5A2,COL6A1,COL6A2,COL6A3,COL8A2,COL10A1,COL11A1,COL17A1,CTSV,FBN1,FN1,LAMA3,LAMC2,MMP1,MMP3,MMP9,MMP10,MMP11,KLK7,TIMP2,TLL1,CAPN9,COL5A3,SPOCK3,COL23A1,CAPN8
2_Member	Reactome Gene Sets	R-HSA-216083	Integrin cell surface interactions	-12.371	-10.1111	22/85	960,1289,1290,1291,1292,1293,1296,1300,1311,2200,2335,3371,3383,3673,3678,3684,3689,3690,7412,22801,50509,91522	CD44,COL5A1,COL5A2,COL6A1,COL6A2,COL6A3,COL8A2,COL10A1,COMP,FBN1,FN1,TNC,ICAM1,ITGA2,ITGA5,ITGAM,ITGB2,ITGB3,VCAM1,ITGA11,COL5A3,COL23A1
2_Member	Reactome Gene Sets	R-HSA-2022090	Assembly of collagen fibrils and other multimeric structures	-11.2998	-9.14664	18/61	1289,1290,1291,1292,1293,1296,1300,1301,1308,1515,3909,3918,4015,4314,4318,7092,7837,50509	COL5A1,COL5A2,COL6A1,COL6A2,COL6A3,COL8A2,COL10A1,COL11A1,COL17A1,CTSV,LAMA3,LAMC2,LOX,MMP3,MMP9,TLL1,PXDN,COL5A3
2_Member	Reactome Gene Sets	R-HSA-1474290	Collagen formation	-10.8976	-8.76884	21/90	1289,1290,1291,1292,1293,1296,1300,1301,1308,1515,3909,3918,4015,4314,4318,7092,7837,9509,50509,91522,283208	COL5A1,COL5A2,COL6A1,COL6A2,COL6A3,COL8A2,COL10A1,COL11A1,COL17A1,CTSV,LAMA3,LAMC2,LOX,MMP3,MMP9,TLL1,PXDN,ADAMTS2,COL5A3,COL23A1,P4HA3
2_Member	Reactome Gene Sets	R-HSA-1442490	Collagen degradation	-8.93323	-6.943	16/64	1289,1290,1291,1292,1293,1296,1300,1301,1308,4312,4314,4318,4319,4320,50509,91522	COL5A1,COL5A2,COL6A1,COL6A2,COL6A3,COL8A2,COL10A1,COL11A1,COL17A1,MMP1,MMP3,MMP9,MMP10,MMP11,COL5A3,COL23A1
2_Member	Canonical Pathways	M198	PID SYNDECAN 1 PATHWAY	-8.08028	-6.16699	13/46	1289,1290,1291,1292,1293,1296,1300,1301,1308,3082,4312,4318,6352	COL5A1,COL5A2,COL6A1,COL6A2,COL6A3,COL8A2,COL10A1,COL11A1,COL17A1,HGF,MMP1,MMP9,CCL5
2_Member	Reactome Gene Sets	R-HSA-3000171	Non-integrin membrane-ECM interactions	-7.58074	-5.70283	14/59	87,1289,1290,1300,1301,2247,2335,3371,3673,3690,3909,3918,7276,50509	ACTN1,COL5A1,COL5A2,COL10A1,COL11A1,FGF2,FN1,TNC,ITGA2,ITGB3,LAMA3,LAMC2,TTR,COL5A3
2_Member	Reactome Gene Sets	R-HSA-1650814	Collagen biosynthesis and modifying enzymes	-6.83478	-5.0276	14/67	1289,1290,1291,1292,1293,1296,1300,1301,1308,7092,9509,50509,91522,283208	COL5A1,COL5A2,COL6A1,COL6A2,COL6A3,COL8A2,COL10A1,COL11A1,COL17A1,TLL1,ADAMTS2,COL5A3,COL23A1,P4HA3
2_Member	Reactome Gene Sets	R-HSA-3000170	Syndecan interactions	-6.45576	-4.68928	9/27	87,1289,1290,2247,2335,3371,3673,3690,50509	ACTN1,COL5A1,COL5A2,FGF2,FN1,TNC,ITGA2,ITGB3,COL5A3
2_Member	Canonical Pathways	M3005	NABA COLLAGENS	-6.33269	-4.58413	11/44	1289,1290,1291,1292,1293,1296,1300,1301,1308,50509,91522	COL5A1,COL5A2,COL6A1,COL6A2,COL6A3,COL8A2,COL10A1,COL11A1,COL17A1,COL5A3,COL23A1
2_Member	Reactome Gene Sets	R-HSA-8948216	Collagen chain trimerization	-6.33269	-4.58413	11/44	1289,1290,1291,1292,1293,1296,1300,1301,1308,50509,91522	COL5A1,COL5A2,COL6A1,COL6A2,COL6A3,COL8A2,COL10A1,COL11A1,COL17A1,COL5A3,COL23A1
2_Member	Canonical Pathways	M160	PID AVB3 INTEGRIN PATHWAY	-6.27205	-4.54174	14/74	1289,1290,1291,1292,1293,1296,1300,1301,1308,1435,1436,2247,2335,3690	COL5A1,COL5A2,COL6A1,COL6A2,COL6A3,COL8A2,COL10A1,COL11A1,COL17A1,CSF1,CSF1R,FGF2,FN1,ITGB3
2_Member	Reactome Gene Sets	R-HSA-3000178	ECM proteoglycans	-6.12405	-4.41126	14/76	1289,1290,1291,1292,1293,1311,2335,3371,3673,3690,3909,7042,7043,50509	COL5A1,COL5A2,COL6A1,COL6A2,COL6A3,COMP,FN1,TNC,ITGA2,ITGB3,LAMA3,TGFB2,TGFB3,COL5A3
2_Member	Reactome Gene Sets	R-HSA-8874081	MET activates PTK2 signaling	-6.01499	-4.31612	9/30	1289,1290,1301,2335,3082,3673,3909,3918,50509	COL5A1,COL5A2,COL11A1,FN1,HGF,ITGA2,LAMA3,LAMC2,COL5A3
2_Member	KEGG Pathway	hsa04974	Protein digestion and absorption	-4.9908	-3.4176	14/94	480,1289,1290,1291,1292,1293,1300,1301,1308,1803,9056,50509,51200,100130933	ATP1A4,COL5A1,COL5A2,COL6A1,COL6A2,COL6A3,COL10A1,COL11A1,COL17A1,DPP4,SLC7A7,COL5A3,CPA4,SMIM6
2_Member	Reactome Gene Sets	R-HSA-8875878	MET promotes cell motility	-4.78663	-3.24005	9/41	1289,1290,1301,2335,3082,3673,3909,3918,50509	COL5A1,COL5A2,COL11A1,FN1,HGF,ITGA2,LAMA3,LAMC2,COL5A3
2_Member	Reactome Gene Sets	R-HSA-419037	NCAM1 interactions	-4.69646	-3.16311	9/42	776,1289,1290,1291,1292,1293,5621,8911,50509	CACNA1D,COL5A1,COL5A2,COL6A1,COL6A2,COL6A3,PRNP,CACNA1I,COL5A3
2_Member	Reactome Gene Sets	R-HSA-375165	NCAM signaling for neurite out-growth	-3.96891	-2.54226	10/63	776,1289,1290,1291,1292,1293,5621,8911,50509,51332	CACNA1D,COL5A1,COL5A2,COL6A1,COL6A2,COL6A3,PRNP,CACNA1I,COL5A3,SPTBN5
2_Member	KEGG Pathway	ko04974	Protein digestion and absorption	-3.88555	-2.46922	12/90	480,1289,1290,1291,1292,1293,1300,1301,1308,1803,9056,50509	ATP1A4,COL5A1,COL5A2,COL6A1,COL6A2,COL6A3,COL10A1,COL11A1,COL17A1,DPP4,SLC7A7,COL5A3
2_Member	Reactome Gene Sets	R-HSA-6806834	Signaling by MET	-2.56681	-1.39403	9/79	1289,1290,1301,2335,3082,3673,3909,3918,50509	COL5A1,COL5A2,COL11A1,FN1,HGF,ITGA2,LAMA3,LAMC2,COL5A3
2_Member	Reactome Gene Sets	R-HSA-186797	Signaling by PDGF	-2.24414	-1.1329	7/58	1289,1290,1291,1292,1293,7060,50509	COL5A1,COL5A2,COL6A1,COL6A2,COL6A3,THBS4,COL5A3
3_Summary	GO Biological Processes	GO:0008544	epidermis development	-30.6642	-26.92	82/477	301,646,1001,1308,1515,1775,1824,1825,1828,1830,1832,1956,2069,2252,2304,2810,3123,3624,3846,3848,3851,3852,3853,3854,3857,3859,3861,3868,3872,3885,3887,3909,3918,4804,5266,5275,5317,5650,5744,6278,6469,6662,6699,6700,6701,6703,6704,6705,6706,6820,7042,7051,7124,8796,9119,10468,23581,25818,25928,25932,26085,26154,27121,27152,43847,51083,51806,54474,79413,84189,84518,84648,135228,163778,192666,196…	ANXA1,BNC1,CDH3,COL17A1,CTSV,DNASE1L2,DSC2,DSC3,DSG1,DSG3,DSP,EGFR,EREG,FGF7,FOXE1,SFN,HLA-DRB1,INHBA,KRTAP5-9,KRT1,KRT4,KRT5,KRT6A,KRT6B,KRT9,KRT12,KRT14,KRT16,KRT17,KRT34,KRT81,LAMA3,LAMC2,NGFR,PI3,SERPINB13,PKP1,KLK7,PTHLH,S100A7,SHH,SOX9,SPRR1B,SPRR2A,SPRR2B,SPRR2D,SPRR2E,SPRR2F,SPRR2G,SULT2B1,TGFB2,TGM1,TNF,SCEL,KRT75,FST,CASP14,KLK5,SOSTDC1,CLIC4,KLK13,ABCA12,DKK4,INTU,KLK14,GAL,CALML5,KRT2…
3_Member	GO Biological Processes	GO:0008544	epidermis development	-30.6642	-26.92	82/477	301,646,1001,1308,1515,1775,1824,1825,1828,1830,1832,1956,2069,2252,2304,2810,3123,3624,3846,3848,3851,3852,3853,3854,3857,3859,3861,3868,3872,3885,3887,3909,3918,4804,5266,5275,5317,5650,5744,6278,6469,6662,6699,6700,6701,6703,6704,6705,6706,6820,7042,7051,7124,8796,9119,10468,23581,25818,25928,25932,26085,26154,27121,27152,43847,51083,51806,54474,79413,84189,84518,84648,135228,163778,192666,196…	ANXA1,BNC1,CDH3,COL17A1,CTSV,DNASE1L2,DSC2,DSC3,DSG1,DSG3,DSP,EGFR,EREG,FGF7,FOXE1,SFN,HLA-DRB1,INHBA,KRTAP5-9,KRT1,KRT4,KRT5,KRT6A,KRT6B,KRT9,KRT12,KRT14,KRT16,KRT17,KRT34,KRT81,LAMA3,LAMC2,NGFR,PI3,SERPINB13,PKP1,KLK7,PTHLH,S100A7,SHH,SOX9,SPRR1B,SPRR2A,SPRR2B,SPRR2D,SPRR2E,SPRR2F,SPRR2G,SULT2B1,TGFB2,TGM1,TNF,SCEL,KRT75,FST,CASP14,KLK5,SOSTDC1,CLIC4,KLK13,ABCA12,DKK4,INTU,KLK14,GAL,CALML5,KRT2…
3_Member	GO Biological Processes	GO:0043588	skin development	-29.5969	-25.9496	76/425	301,1001,1289,1290,1311,1515,1775,1824,1825,1828,1830,1832,1956,2069,2252,2304,2810,3624,3673,3846,3848,3851,3852,3853,3854,3857,3859,3861,3868,3872,3885,3887,4804,5266,5275,5317,6278,6469,6662,6699,6700,6701,6703,6704,6705,6706,7042,7051,7124,8796,9119,9509,10468,23581,25818,25928,25932,26085,26154,27121,27152,43847,50509,51083,54474,79413,84518,84648,135228,163778,192666,196374,286887,338785,38…	ANXA1,CDH3,COL5A1,COL5A2,COMP,CTSV,DNASE1L2,DSC2,DSC3,DSG1,DSG3,DSP,EGFR,EREG,FGF7,FOXE1,SFN,INHBA,ITGA2,KRTAP5-9,KRT1,KRT4,KRT5,KRT6A,KRT6B,KRT9,KRT12,KRT14,KRT16,KRT17,KRT34,KRT81,NGFR,PI3,SERPINB13,PKP1,S100A7,SHH,SOX9,SPRR1B,SPRR2A,SPRR2B,SPRR2D,SPRR2E,SPRR2F,SPRR2G,TGFB2,TGM1,TNF,SCEL,KRT75,ADAMTS2,FST,CASP14,KLK5,SOSTDC1,CLIC4,KLK13,ABCA12,DKK4,INTU,KLK14,COL5A3,GAL,KRT20,ZBED2,CNFN,LCE3D,C…
3_Member	GO Biological Processes	GO:0070268	cornification	-26.6039	-23.1607	39/113	1824,1825,1828,1830,1832,3848,3851,3852,3853,3854,3857,3859,3861,3868,3872,3885,3887,5266,5317,6699,6700,6701,6703,6704,6705,6706,7051,9119,23581,25818,26085,43847,54474,84648,192666,196374,286887,338785,404203	DSC2,DSC3,DSG1,DSG3,DSP,KRT1,KRT4,KRT5,KRT6A,KRT6B,KRT9,KRT12,KRT14,KRT16,KRT17,KRT34,KRT81,PI3,PKP1,SPRR1B,SPRR2A,SPRR2B,SPRR2D,SPRR2E,SPRR2F,SPRR2G,TGM1,KRT75,CASP14,KLK5,KLK13,KLK14,KRT20,LCE3D,KRT24,KRT78,KRT6C,KRT79,SPINK6
3_Member	Reactome Gene Sets	R-HSA-6809371	Formation of the cornified envelope	-25.0879	-21.783	40/130	1824,1825,1828,1830,1832,3848,3851,3852,3853,3854,3857,3859,3861,3868,3872,3885,3887,5266,5317,6699,6700,6701,6703,6704,6705,6706,7051,9119,11202,23581,25818,26085,43847,54474,84648,192666,196374,286887,338785,404203	DSC2,DSC3,DSG1,DSG3,DSP,KRT1,KRT4,KRT5,KRT6A,KRT6B,KRT9,KRT12,KRT14,KRT16,KRT17,KRT34,KRT81,PI3,PKP1,SPRR1B,SPRR2A,SPRR2B,SPRR2D,SPRR2E,SPRR2F,SPRR2G,TGM1,KRT75,KLK8,CASP14,KLK5,KLK13,KLK14,KRT20,LCE3D,KRT24,KRT78,KRT6C,KRT79,SPINK6
3_Member	GO Biological Processes	GO:0030216	keratinocyte differentiation	-23.2007	-20.0586	57/306	301,1001,1515,1775,1824,1825,1828,1830,1832,2069,2810,3846,3848,3851,3852,3853,3854,3857,3859,3861,3868,3872,3885,3887,5266,5275,5317,6278,6699,6700,6701,6703,6704,6705,6706,7051,8796,9119,23581,25818,25932,26085,26154,27152,43847,54474,79413,84518,84648,135228,163778,192666,196374,286887,338785,387273,404203	ANXA1,CDH3,CTSV,DNASE1L2,DSC2,DSC3,DSG1,DSG3,DSP,EREG,SFN,KRTAP5-9,KRT1,KRT4,KRT5,KRT6A,KRT6B,KRT9,KRT12,KRT14,KRT16,KRT17,KRT34,KRT81,PI3,SERPINB13,PKP1,S100A7,SPRR1B,SPRR2A,SPRR2B,SPRR2D,SPRR2E,SPRR2F,SPRR2G,TGM1,SCEL,KRT75,CASP14,KLK5,CLIC4,KLK13,ABCA12,INTU,KLK14,KRT20,ZBED2,CNFN,LCE3D,CD109,SPRR4,KRT24,KRT78,KRT6C,KRT79,KRTAP5-10,SPINK6
3_Member	GO Biological Processes	GO:0009913	epidermal cell differentiation	-20.7596	-17.7144	59/365	301,1001,1515,1775,1824,1825,1828,1830,1832,2069,2810,3846,3848,3851,3852,3853,3854,3857,3859,3861,3868,3872,3885,3887,5266,5275,5317,6278,6699,6700,6701,6703,6704,6705,6706,6820,7051,8796,9119,23581,25818,25932,26085,26154,27152,43847,54474,79413,84189,84518,84648,135228,163778,192666,196374,286887,338785,387273,404203	ANXA1,CDH3,CTSV,DNASE1L2,DSC2,DSC3,DSG1,DSG3,DSP,EREG,SFN,KRTAP5-9,KRT1,KRT4,KRT5,KRT6A,KRT6B,KRT9,KRT12,KRT14,KRT16,KRT17,KRT34,KRT81,PI3,SERPINB13,PKP1,S100A7,SPRR1B,SPRR2A,SPRR2B,SPRR2D,SPRR2E,SPRR2F,SPRR2G,SULT2B1,TGM1,SCEL,KRT75,CASP14,KLK5,CLIC4,KLK13,ABCA12,INTU,KLK14,KRT20,ZBED2,SLITRK6,CNFN,LCE3D,CD109,SPRR4,KRT24,KRT78,KRT6C,KRT79,KRTAP5-10,SPINK6
3_Member	GO Biological Processes	GO:0031424	keratinization	-20.5501	-17.5261	46/225	1001,1824,1825,1828,1830,1832,2810,3846,3848,3851,3852,3853,3854,3857,3859,3861,3868,3872,3885,3887,5266,5317,6699,6700,6701,6703,6704,6705,6706,7051,9119,23581,25818,26085,26154,43847,54474,84518,84648,163778,192666,196374,286887,338785,387273,404203	CDH3,DSC2,DSC3,DSG1,DSG3,DSP,SFN,KRTAP5-9,KRT1,KRT4,KRT5,KRT6A,KRT6B,KRT9,KRT12,KRT14,KRT16,KRT17,KRT34,KRT81,PI3,PKP1,SPRR1B,SPRR2A,SPRR2B,SPRR2D,SPRR2E,SPRR2F,SPRR2G,TGM1,KRT75,CASP14,KLK5,KLK13,ABCA12,KLK14,KRT20,CNFN,LCE3D,SPRR4,KRT24,KRT78,KRT6C,KRT79,KRTAP5-10,SPINK6
3_Member	Reactome Gene Sets	R-HSA-6805567	Keratinization	-18.1192	-15.2914	42/214	1824,1825,1828,1830,1832,3846,3848,3851,3852,3853,3854,3857,3859,3861,3868,3872,3885,3887,5266,5317,6699,6700,6701,6703,6704,6705,6706,7051,9119,11202,23581,25818,26085,43847,54474,84648,192666,196374,286887,338785,387273,404203	DSC2,DSC3,DSG1,DSG3,DSP,KRTAP5-9,KRT1,KRT4,KRT5,KRT6A,KRT6B,KRT9,KRT12,KRT14,KRT16,KRT17,KRT34,KRT81,PI3,PKP1,SPRR1B,SPRR2A,SPRR2B,SPRR2D,SPRR2E,SPRR2F,SPRR2G,TGM1,KRT75,KLK8,CASP14,KLK5,KLK13,KLK14,KRT20,LCE3D,KRT24,KRT78,KRT6C,KRT79,KRTAP5-10,SPINK6
4_Summary	GO Biological Processes	GO:0002274	myeloid leukocyte activation	-25.721	-22.3748	90/664	1,199,240,290,302,306,712,719,929,960,978,1075,1116,1435,1437,1536,1828,1832,1992,2207,2212,2357,2624,2919,3101,3458,3569,3579,3598,3600,3684,3689,3848,3903,4033,4069,4318,4332,4495,5023,5265,5317,5328,5329,5473,5806,6036,6278,6279,6280,6283,6317,6348,6352,6372,6688,7077,7096,7124,7130,7276,7305,8399,8876,8877,10202,10288,10321,10333,10537,11025,11031,11326,23601,26762,27180,51311,51316,51806,538…	A1BG,AIF1,ALOX5,ANPEP,ANXA2,ANXA3,C1QA,C3AR1,CD14,CD44,CDA,CTSC,CHI3L1,CSF1,CSF2,CYBB,DSG1,DSP,SERPINB1,FCER1G,FCGR2A,FPR1,GATA2,CXCL1,HK3,IFNG,IL6,CXCR2,IL13RA2,IL15,ITGAM,ITGB2,KRT1,LAIR1,IRAG2,LYZ,MMP9,MNDA,MT1G,P2RX1,SERPINA1,PKP1,PLAU,PLAUR,PPBP,PTX3,RNASE2,S100A7,S100A8,S100A9,S100A12,SERPINB3,CCL3,CCL5,CXCL6,SPI1,TIMP2,TLR1,TNF,TNFAIP6,TTR,TYROBP,PLA2G10,VNN1,SPHK1,DHRS2,LILRB2,CRISP3,TLR6…
4_Member	GO Biological Processes	GO:0002274	myeloid leukocyte activation	-25.721	-22.3748	90/664	1,199,240,290,302,306,712,719,929,960,978,1075,1116,1435,1437,1536,1828,1832,1992,2207,2212,2357,2624,2919,3101,3458,3569,3579,3598,3600,3684,3689,3848,3903,4033,4069,4318,4332,4495,5023,5265,5317,5328,5329,5473,5806,6036,6278,6279,6280,6283,6317,6348,6352,6372,6688,7077,7096,7124,7130,7276,7305,8399,8876,8877,10202,10288,10321,10333,10537,11025,11031,11326,23601,26762,27180,51311,51316,51806,538…	A1BG,AIF1,ALOX5,ANPEP,ANXA2,ANXA3,C1QA,C3AR1,CD14,CD44,CDA,CTSC,CHI3L1,CSF1,CSF2,CYBB,DSG1,DSP,SERPINB1,FCER1G,FCGR2A,FPR1,GATA2,CXCL1,HK3,IFNG,IL6,CXCR2,IL13RA2,IL15,ITGAM,ITGB2,KRT1,LAIR1,IRAG2,LYZ,MMP9,MNDA,MT1G,P2RX1,SERPINA1,PKP1,PLAU,PLAUR,PPBP,PTX3,RNASE2,S100A7,S100A8,S100A9,S100A12,SERPINB3,CCL3,CCL5,CXCL6,SPI1,TIMP2,TLR1,TNF,TNFAIP6,TTR,TYROBP,PLA2G10,VNN1,SPHK1,DHRS2,LILRB2,CRISP3,TLR6…
4_Member	GO Biological Processes	GO:0045055	regulated exocytosis	-18.4875	-15.6326	87/798	1,87,240,290,302,306,710,719,776,929,960,978,1075,1116,1536,1812,1828,1832,1893,1992,2162,2207,2212,2316,2335,2357,2621,2624,2919,3055,3082,3101,3579,3598,3684,3689,3690,3848,3903,4033,4069,4318,4332,5023,5265,5317,5328,5329,5473,5552,5806,6036,6278,6279,6280,6283,6317,6348,7042,7043,7077,7130,7276,7305,7424,8876,8911,10288,10321,11025,11031,23601,26154,27180,51316,51806,53831,85477,90019,91683,1…	A1BG,ACTN1,ALOX5,ANPEP,ANXA2,ANXA3,SERPING1,C3AR1,CACNA1D,CD14,CD44,CDA,CTSC,CHI3L1,CYBB,DRD1,DSG1,DSP,ECM1,SERPINB1,F13A1,FCER1G,FCGR2A,FLNA,FN1,FPR1,GAS6,GATA2,CXCL1,HCK,HGF,HK3,CXCR2,IL13RA2,ITGAM,ITGB2,ITGB3,KRT1,LAIR1,IRAG2,LYZ,MMP9,MNDA,P2RX1,SERPINA1,PKP1,PLAU,PLAUR,PPBP,SRGN,PTX3,RNASE2,S100A7,S100A8,S100A9,S100A12,SERPINB3,CCL3,TGFB2,TGFB3,TIMP2,TNFAIP6,TTR,TYROBP,VEGFC,VNN1,CACNA1I,LILR…
4_Member	GO Biological Processes	GO:0036230	granulocyte activation	-17.3014	-14.5462	65/509	1,240,290,302,306,719,929,960,978,1075,1116,1536,1828,1832,1992,2207,2212,2357,2919,3101,3579,3600,3684,3689,3848,3903,4033,4069,4318,4332,5023,5265,5317,5328,5329,5473,5806,6036,6278,6279,6280,6283,6317,6348,6352,6372,7077,7130,7276,7305,8876,10288,10321,11025,11031,23601,27180,51316,51806,53831,126014,140885,150372,353189,729230	A1BG,ALOX5,ANPEP,ANXA2,ANXA3,C3AR1,CD14,CD44,CDA,CTSC,CHI3L1,CYBB,DSG1,DSP,SERPINB1,FCER1G,FCGR2A,FPR1,CXCL1,HK3,CXCR2,IL15,ITGAM,ITGB2,KRT1,LAIR1,IRAG2,LYZ,MMP9,MNDA,P2RX1,SERPINA1,PKP1,PLAU,PLAUR,PPBP,PTX3,RNASE2,S100A7,S100A8,S100A9,S100A12,SERPINB3,CCL3,CCL5,CXCL6,TIMP2,TNFAIP6,TTR,TYROBP,VNN1,LILRB2,CRISP3,LILRB3,RAB31,CLEC5A,SIGLEC9,PLAC8,CALML5,GPR84,OSCAR,SIRPA,NFAM1,SLCO4C1,CCR2
4_Member	GO Biological Processes	GO:0002366	leukocyte activation involved in immune response	-17.0426	-14.3196	79/718	1,240,290,301,302,306,719,929,942,960,978,1075,1116,1536,1828,1832,1992,2207,2212,2357,2624,2919,3101,3383,3458,3569,3579,3594,3598,3684,3689,3848,3903,3956,4033,4069,4318,4332,5023,5265,5317,5328,5329,5473,5806,6036,6278,6279,6280,6283,6317,6348,7077,7130,7276,7305,8876,9466,10288,10321,10859,11025,11031,23601,26253,27180,51316,51806,53831,54209,84868,114548,114771,126014,140885,150372,257101,35…	A1BG,ALOX5,ANPEP,ANXA1,ANXA2,ANXA3,C3AR1,CD14,CD86,CD44,CDA,CTSC,CHI3L1,CYBB,DSG1,DSP,SERPINB1,FCER1G,FCGR2A,FPR1,GATA2,CXCL1,HK3,ICAM1,IFNG,IL6,CXCR2,IL12RB1,IL13RA2,ITGAM,ITGB2,KRT1,LAIR1,LGALS1,IRAG2,LYZ,MMP9,MNDA,P2RX1,SERPINA1,PKP1,PLAU,PLAUR,PPBP,PTX3,RNASE2,S100A7,S100A8,S100A9,S100A12,SERPINB3,CCL3,TIMP2,TNFAIP6,TTR,TYROBP,VNN1,IL27RA,LILRB2,CRISP3,LILRB1,LILRB3,RAB31,CLEC5A,CLEC4E,SIGLEC…
4_Member	GO Biological Processes	GO:0002263	cell activation involved in immune response	-16.9024	-14.1996	79/722	1,240,290,301,302,306,719,929,942,960,978,1075,1116,1536,1828,1832,1992,2207,2212,2357,2624,2919,3101,3383,3458,3569,3579,3594,3598,3684,3689,3848,3903,3956,4033,4069,4318,4332,5023,5265,5317,5328,5329,5473,5806,6036,6278,6279,6280,6283,6317,6348,7077,7130,7276,7305,8876,9466,10288,10321,10859,11025,11031,23601,26253,27180,51316,51806,53831,54209,84868,114548,114771,126014,140885,150372,257101,35…	A1BG,ALOX5,ANPEP,ANXA1,ANXA2,ANXA3,C3AR1,CD14,CD86,CD44,CDA,CTSC,CHI3L1,CYBB,DSG1,DSP,SERPINB1,FCER1G,FCGR2A,FPR1,GATA2,CXCL1,HK3,ICAM1,IFNG,IL6,CXCR2,IL12RB1,IL13RA2,ITGAM,ITGB2,KRT1,LAIR1,LGALS1,IRAG2,LYZ,MMP9,MNDA,P2RX1,SERPINA1,PKP1,PLAU,PLAUR,PPBP,PTX3,RNASE2,S100A7,S100A8,S100A9,S100A12,SERPINB3,CCL3,TIMP2,TNFAIP6,TTR,TYROBP,VNN1,IL27RA,LILRB2,CRISP3,LILRB1,LILRB3,RAB31,CLEC5A,CLEC4E,SIGLEC…
4_Member	GO Biological Processes	GO:0002275	myeloid cell activation involved in immune response	-16.7066	-14.0231	67/551	1,240,290,302,306,719,929,960,978,1075,1116,1536,1828,1832,1992,2207,2212,2357,2624,2919,3101,3458,3579,3598,3684,3689,3848,3903,4033,4069,4318,4332,5023,5265,5317,5328,5329,5473,5806,6036,6278,6279,6280,6283,6317,6348,7077,7130,7276,7305,8876,10288,10321,11025,11031,23601,27180,51316,51806,53831,54209,84868,126014,140885,150372,353189,729230	A1BG,ALOX5,ANPEP,ANXA2,ANXA3,C3AR1,CD14,CD44,CDA,CTSC,CHI3L1,CYBB,DSG1,DSP,SERPINB1,FCER1G,FCGR2A,FPR1,GATA2,CXCL1,HK3,IFNG,CXCR2,IL13RA2,ITGAM,ITGB2,KRT1,LAIR1,IRAG2,LYZ,MMP9,MNDA,P2RX1,SERPINA1,PKP1,PLAU,PLAUR,PPBP,PTX3,RNASE2,S100A7,S100A8,S100A9,S100A12,SERPINB3,CCL3,TIMP2,TNFAIP6,TTR,TYROBP,VNN1,LILRB2,CRISP3,LILRB3,RAB31,CLEC5A,SIGLEC9,PLAC8,CALML5,GPR84,TREM2,HAVCR2,OSCAR,SIRPA,NFAM1,SLCO4…
4_Member	GO Biological Processes	GO:0042119	neutrophil activation	-16.3659	-13.7009	63/503	1,240,290,302,306,719,929,960,978,1075,1116,1536,1828,1832,1992,2207,2212,2357,2919,3101,3579,3600,3684,3689,3848,3903,4033,4069,4318,4332,5023,5265,5317,5328,5329,5473,5806,6036,6278,6279,6280,6283,6317,6352,6372,7077,7130,7276,7305,8876,10288,10321,11025,11031,23601,27180,51316,51806,53831,126014,140885,150372,353189	A1BG,ALOX5,ANPEP,ANXA2,ANXA3,C3AR1,CD14,CD44,CDA,CTSC,CHI3L1,CYBB,DSG1,DSP,SERPINB1,FCER1G,FCGR2A,FPR1,CXCL1,HK3,CXCR2,IL15,ITGAM,ITGB2,KRT1,LAIR1,IRAG2,LYZ,MMP9,MNDA,P2RX1,SERPINA1,PKP1,PLAU,PLAUR,PPBP,PTX3,RNASE2,S100A7,S100A8,S100A9,S100A12,SERPINB3,CCL5,CXCL6,TIMP2,TNFAIP6,TTR,TYROBP,VNN1,LILRB2,CRISP3,LILRB3,RAB31,CLEC5A,SIGLEC9,PLAC8,CALML5,GPR84,OSCAR,SIRPA,NFAM1,SLCO4C1
4_Member	GO Biological Processes	GO:0043299	leukocyte degranulation	-16.041	-13.4271	65/539	1,240,290,302,306,719,929,960,978,1075,1116,1536,1828,1832,1992,2207,2212,2357,2624,2919,3055,3101,3579,3598,3684,3689,3848,3903,4033,4069,4318,4332,5023,5265,5317,5328,5329,5473,5806,6036,6278,6279,6280,6283,6317,6348,7077,7130,7276,7305,8876,10288,10321,11025,11031,23601,27180,51316,51806,53831,126014,140885,150372,353189,729230	A1BG,ALOX5,ANPEP,ANXA2,ANXA3,C3AR1,CD14,CD44,CDA,CTSC,CHI3L1,CYBB,DSG1,DSP,SERPINB1,FCER1G,FCGR2A,FPR1,GATA2,CXCL1,HCK,HK3,CXCR2,IL13RA2,ITGAM,ITGB2,KRT1,LAIR1,IRAG2,LYZ,MMP9,MNDA,P2RX1,SERPINA1,PKP1,PLAU,PLAUR,PPBP,PTX3,RNASE2,S100A7,S100A8,S100A9,S100A12,SERPINB3,CCL3,TIMP2,TNFAIP6,TTR,TYROBP,VNN1,LILRB2,CRISP3,LILRB3,RAB31,CLEC5A,SIGLEC9,PLAC8,CALML5,GPR84,OSCAR,SIRPA,NFAM1,SLCO4C1,CCR2
4_Member	GO Biological Processes	GO:0002444	myeloid leukocyte mediated immunity	-15.8947	-13.3043	66/557	1,240,290,302,306,719,929,960,978,1075,1116,1536,1828,1832,1992,2207,2212,2357,2624,2919,3101,3569,3579,3598,3684,3689,3848,3903,4033,4069,4318,4332,5023,5265,5317,5328,5329,5473,5806,6036,6278,6279,6280,6283,6317,6348,6372,7077,7130,7276,7305,8876,10288,10321,11025,11031,23601,27180,51316,51806,53831,126014,140885,150372,353189,729230	A1BG,ALOX5,ANPEP,ANXA2,ANXA3,C3AR1,CD14,CD44,CDA,CTSC,CHI3L1,CYBB,DSG1,DSP,SERPINB1,FCER1G,FCGR2A,FPR1,GATA2,CXCL1,HK3,IL6,CXCR2,IL13RA2,ITGAM,ITGB2,KRT1,LAIR1,IRAG2,LYZ,MMP9,MNDA,P2RX1,SERPINA1,PKP1,PLAU,PLAUR,PPBP,PTX3,RNASE2,S100A7,S100A8,S100A9,S100A12,SERPINB3,CCL3,CXCL6,TIMP2,TNFAIP6,TTR,TYROBP,VNN1,LILRB2,CRISP3,LILRB3,RAB31,CLEC5A,SIGLEC9,PLAC8,CALML5,GPR84,OSCAR,SIRPA,NFAM1,SLCO4C1,CCR2
4_Member	GO Biological Processes	GO:0002446	neutrophil mediated immunity	-15.8194	-13.244	62/502	1,240,290,302,306,719,929,960,978,1075,1116,1536,1828,1832,1992,2207,2212,2357,2919,3101,3569,3579,3684,3689,3848,3903,4033,4069,4318,4332,5023,5265,5317,5328,5329,5473,5806,6036,6278,6279,6280,6283,6317,6372,7077,7130,7276,7305,8876,10288,10321,11025,11031,23601,27180,51316,51806,53831,126014,140885,150372,353189	A1BG,ALOX5,ANPEP,ANXA2,ANXA3,C3AR1,CD14,CD44,CDA,CTSC,CHI3L1,CYBB,DSG1,DSP,SERPINB1,FCER1G,FCGR2A,FPR1,CXCL1,HK3,IL6,CXCR2,ITGAM,ITGB2,KRT1,LAIR1,IRAG2,LYZ,MMP9,MNDA,P2RX1,SERPINA1,PKP1,PLAU,PLAUR,PPBP,PTX3,RNASE2,S100A7,S100A8,S100A9,S100A12,SERPINB3,CXCL6,TIMP2,TNFAIP6,TTR,TYROBP,VNN1,LILRB2,CRISP3,LILRB3,RAB31,CLEC5A,SIGLEC9,PLAC8,CALML5,GPR84,OSCAR,SIRPA,NFAM1,SLCO4C1
4_Member	GO Biological Processes	GO:0043312	neutrophil degranulation	-15.2341	-12.7074	60/488	1,240,290,302,306,719,929,960,978,1075,1116,1536,1828,1832,1992,2207,2212,2357,2919,3101,3579,3684,3689,3848,3903,4033,4069,4318,4332,5023,5265,5317,5328,5329,5473,5806,6036,6278,6279,6280,6283,6317,7077,7130,7276,7305,8876,10288,10321,11025,11031,23601,27180,51316,51806,53831,126014,140885,150372,353189	A1BG,ALOX5,ANPEP,ANXA2,ANXA3,C3AR1,CD14,CD44,CDA,CTSC,CHI3L1,CYBB,DSG1,DSP,SERPINB1,FCER1G,FCGR2A,FPR1,CXCL1,HK3,CXCR2,ITGAM,ITGB2,KRT1,LAIR1,IRAG2,LYZ,MMP9,MNDA,P2RX1,SERPINA1,PKP1,PLAU,PLAUR,PPBP,PTX3,RNASE2,S100A7,S100A8,S100A9,S100A12,SERPINB3,TIMP2,TNFAIP6,TTR,TYROBP,VNN1,LILRB2,CRISP3,LILRB3,RAB31,CLEC5A,SIGLEC9,PLAC8,CALML5,GPR84,OSCAR,SIRPA,NFAM1,SLCO4C1
4_Member	GO Biological Processes	GO:0002283	neutrophil activation involved in immune response	-15.1104	-12.5966	60/491	1,240,290,302,306,719,929,960,978,1075,1116,1536,1828,1832,1992,2207,2212,2357,2919,3101,3579,3684,3689,3848,3903,4033,4069,4318,4332,5023,5265,5317,5328,5329,5473,5806,6036,6278,6279,6280,6283,6317,7077,7130,7276,7305,8876,10288,10321,11025,11031,23601,27180,51316,51806,53831,126014,140885,150372,353189	A1BG,ALOX5,ANPEP,ANXA2,ANXA3,C3AR1,CD14,CD44,CDA,CTSC,CHI3L1,CYBB,DSG1,DSP,SERPINB1,FCER1G,FCGR2A,FPR1,CXCL1,HK3,CXCR2,ITGAM,ITGB2,KRT1,LAIR1,IRAG2,LYZ,MMP9,MNDA,P2RX1,SERPINA1,PKP1,PLAU,PLAUR,PPBP,PTX3,RNASE2,S100A7,S100A8,S100A9,S100A12,SERPINB3,TIMP2,TNFAIP6,TTR,TYROBP,VNN1,LILRB2,CRISP3,LILRB3,RAB31,CLEC5A,SIGLEC9,PLAC8,CALML5,GPR84,OSCAR,SIRPA,NFAM1,SLCO4C1
4_Member	Reactome Gene Sets	R-HSA-6798695	Neutrophil degranulation	-13.8369	-11.4638	57/480	1,240,290,302,719,929,960,978,1075,1116,1536,1828,1832,1992,2207,2212,2357,2919,3101,3579,3684,3689,3848,3903,4033,4069,4318,4332,5023,5265,5317,5328,5329,5473,5806,6036,6278,6279,6280,6283,6317,7077,7130,7276,7305,8876,10321,11031,23601,27180,51316,51806,53831,126014,140885,150372,353189	A1BG,ALOX5,ANPEP,ANXA2,C3AR1,CD14,CD44,CDA,CTSC,CHI3L1,CYBB,DSG1,DSP,SERPINB1,FCER1G,FCGR2A,FPR1,CXCL1,HK3,CXCR2,ITGAM,ITGB2,KRT1,LAIR1,IRAG2,LYZ,MMP9,MNDA,P2RX1,SERPINA1,PKP1,PLAU,PLAUR,PPBP,PTX3,RNASE2,S100A7,S100A8,S100A9,S100A12,SERPINB3,TIMP2,TNFAIP6,TTR,TYROBP,VNN1,CRISP3,RAB31,CLEC5A,SIGLEC9,PLAC8,CALML5,GPR84,OSCAR,SIRPA,NFAM1,SLCO4C1
5_Summary	GO Biological Processes	GO:0009617	response to bacterium	-24.7326	-21.4655	95/754	306,356,558,721,857,929,942,1234,1437,1440,2207,2326,2672,2706,2719,2919,3001,3055,3123,3248,3383,3569,3595,3620,3627,3853,4069,4091,4283,4360,4499,5266,5473,5650,6036,6039,6278,6279,6280,6283,6348,6352,6364,6372,6373,6374,7054,7096,7124,7431,8343,8344,8398,9466,9971,10288,10333,10578,10804,10859,11009,25818,26253,26525,27063,29126,51316,54209,54658,54757,55876,56169,56300,56833,57115,64127,80380…	ANXA3,FASLG,AXL,C4B,CAV1,CD14,CD86,CCR5,CSF2,CSF3,FCER1G,FMO1,GFI1,GJB2,GPC3,CXCL1,GZMA,HCK,HLA-DRB1,HPGD,ICAM1,IL6,IL12RB2,IDO1,CXCL10,KRT6A,LYZ,SMAD6,CXCL9,MRC1,MT1M,PI3,PPBP,KLK7,RNASE2,RNASE6,S100A7,S100A8,S100A9,S100A12,CCL3,CCL5,CCL20,CXCL6,CXCL11,CXCL5,TH,TLR1,TNF,VIM,H2BC7,H2BC6,PLA2G6,IL27RA,NR1H4,LILRB2,TLR6,GNLY,GJB6,LILRB1,IL24,KLK5,CLEC4E,IL36RN,ANKRD1,CD274,PLAC8,TREM2,UGT1A1,FAM20A…
5_Member	GO Biological Processes	GO:0009617	response to bacterium	-24.7326	-21.4655	95/754	306,356,558,721,857,929,942,1234,1437,1440,2207,2326,2672,2706,2719,2919,3001,3055,3123,3248,3383,3569,3595,3620,3627,3853,4069,4091,4283,4360,4499,5266,5473,5650,6036,6039,6278,6279,6280,6283,6348,6352,6364,6372,6373,6374,7054,7096,7124,7431,8343,8344,8398,9466,9971,10288,10333,10578,10804,10859,11009,25818,26253,26525,27063,29126,51316,54209,54658,54757,55876,56169,56300,56833,57115,64127,80380…	ANXA3,FASLG,AXL,C4B,CAV1,CD14,CD86,CCR5,CSF2,CSF3,FCER1G,FMO1,GFI1,GJB2,GPC3,CXCL1,GZMA,HCK,HLA-DRB1,HPGD,ICAM1,IL6,IL12RB2,IDO1,CXCL10,KRT6A,LYZ,SMAD6,CXCL9,MRC1,MT1M,PI3,PPBP,KLK7,RNASE2,RNASE6,S100A7,S100A8,S100A9,S100A12,CCL3,CCL5,CCL20,CXCL6,CXCL11,CXCL5,TH,TLR1,TNF,VIM,H2BC7,H2BC6,PLA2G6,IL27RA,NR1H4,LILRB2,TLR6,GNLY,GJB6,LILRB1,IL24,KLK5,CLEC4E,IL36RN,ANKRD1,CD274,PLAC8,TREM2,UGT1A1,FAM20A…
5_Member	GO Biological Processes	GO:0019730	antimicrobial humoral response	-17.0871	-14.3536	33/138	2919,3627,3853,4069,4283,5266,5473,5650,6036,6039,6278,6279,6280,6283,6357,6372,6373,6374,8343,8344,8398,10578,25818,26525,55600,57115,81623,84659,92747,114771,116842,128488,149708	CXCL1,CXCL10,KRT6A,LYZ,CXCL9,PI3,PPBP,KLK7,RNASE2,RNASE6,S100A7,S100A8,S100A9,S100A12,CCL13,CXCL6,CXCL11,CXCL5,H2BC7,H2BC6,PLA2G6,GNLY,KLK5,IL36RN,ITLN1,PGLYRP4,DEFB126,RNASE7,BPIFB1,PGLYRP3,LEAP2,WFDC12,WFDC5
5_Member	GO Biological Processes	GO:0006959	humoral immune response	-15.8841	-13.3013	53/379	240,710,712,713,714,715,719,720,721,2302,2919,3119,3123,3458,3569,3627,3848,3853,4069,4283,5266,5473,5650,6036,6039,6278,6279,6280,6283,6357,6372,6373,6374,7124,8343,8344,8398,10578,11326,25818,26525,54209,54210,55600,57115,81623,84659,92747,114771,116842,128488,149708,729230	ALOX5,SERPING1,C1QA,C1QB,C1QC,C1R,C3AR1,C4A,C4B,FOXJ1,CXCL1,HLA-DQB1,HLA-DRB1,IFNG,IL6,CXCL10,KRT1,KRT6A,LYZ,CXCL9,PI3,PPBP,KLK7,RNASE2,RNASE6,S100A7,S100A8,S100A9,S100A12,CCL13,CXCL6,CXCL11,CXCL5,TNF,H2BC7,H2BC6,PLA2G6,GNLY,VSIG4,KLK5,IL36RN,TREM2,TREM1,ITLN1,PGLYRP4,DEFB126,RNASE7,BPIFB1,PGLYRP3,LEAP2,WFDC12,WFDC5,CCR2
5_Member	GO Biological Processes	GO:0061844	antimicrobial humoral immune response mediated by antimicrobial peptide	-13.6054	-11.2635	22/75	2919,3627,3853,4283,5473,5650,6039,6278,6280,6283,6357,6372,6373,6374,8343,8344,10578,25818,57115,81623,84659,114771	CXCL1,CXCL10,KRT6A,CXCL9,PPBP,KLK7,RNASE6,S100A7,S100A9,S100A12,CCL13,CXCL6,CXCL11,CXCL5,H2BC7,H2BC6,GNLY,KLK5,PGLYRP4,DEFB126,RNASE7,PGLYRP3
5_Member	GO Biological Processes	GO:0098542	defense response to other organism	-11.7183	-9.5274	62/617	306,2207,2316,2633,3458,3559,3569,3594,3600,3627,3853,4069,4283,5266,5473,5551,5650,6036,6039,6278,6279,6280,6283,6364,6372,7124,8343,8344,8398,8399,8519,9466,9971,10333,10410,10578,10622,10859,25818,26253,26525,51311,51316,54209,55876,56169,56833,57115,64127,81035,81623,84659,84868,114548,114771,116071,116842,128488,149708,163351,200315,387695	ANXA3,FCER1G,FLNA,GBP1,IFNG,IL2RA,IL6,IL12RB1,IL15,CXCL10,KRT6A,LYZ,CXCL9,PI3,PPBP,PRF1,KLK7,RNASE2,RNASE6,S100A7,S100A8,S100A9,S100A12,CCL20,CXCL6,TNF,H2BC7,H2BC6,PLA2G6,PLA2G10,IFITM1,IL27RA,NR1H4,TLR6,IFITM3,GNLY,POLR3G,LILRB1,KLK5,CLEC4E,IL36RN,TLR8,PLAC8,TREM2,GSDMB,GSDMC,SLAMF8,PGLYRP4,NOD2,COLEC12,DEFB126,RNASE7,HAVCR2,NLRP3,PGLYRP3,BATF2,LEAP2,WFDC12,WFDC5,GBP6,APOBEC3A,C10orf99
5_Member	GO Biological Processes	GO:0042742	defense response to bacterium	-11.5733	-9.39138	44/352	306,2207,3569,3853,4069,5266,5473,5650,6036,6039,6278,6279,6280,6283,6364,6372,7124,8343,8344,8398,9466,9971,10333,10578,25818,26253,51316,54209,55876,56169,56833,57115,64127,81035,81623,84659,84868,114548,114771,116842,128488,149708,163351,387695	ANXA3,FCER1G,IL6,KRT6A,LYZ,PI3,PPBP,KLK7,RNASE2,RNASE6,S100A7,S100A8,S100A9,S100A12,CCL20,CXCL6,TNF,H2BC7,H2BC6,PLA2G6,IL27RA,NR1H4,TLR6,GNLY,KLK5,CLEC4E,PLAC8,TREM2,GSDMB,GSDMC,SLAMF8,PGLYRP4,NOD2,COLEC12,DEFB126,RNASE7,HAVCR2,NLRP3,PGLYRP3,LEAP2,WFDC12,WFDC5,GBP6,C10orf99
5_Member	Reactome Gene Sets	R-HSA-6803157	Antimicrobial peptides	-7.10718	-5.27547	17/95	4069,5266,6039,6278,6279,6280,7096,10578,55600,57115,81623,84659,92747,114771,116842,338324,729230	LYZ,PI3,RNASE6,S100A7,S100A8,S100A9,TLR1,GNLY,ITLN1,PGLYRP4,DEFB126,RNASE7,BPIFB1,PGLYRP3,LEAP2,S100A7A,CCR2
5_Member	GO Biological Processes	GO:0050830	defense response to Gram-positive bacterium	-5.92181	-4.23357	16/102	3569,3853,4069,6036,6039,7124,8343,8344,9466,57115,84659,84868,114548,114771,163351,387695	IL6,KRT6A,LYZ,RNASE2,RNASE6,TNF,H2BC7,H2BC6,IL27RA,PGLYRP4,RNASE7,HAVCR2,NLRP3,PGLYRP3,GBP6,C10orf99
5_Member	GO Biological Processes	GO:0019731	antibacterial humoral response	-4.91987	-3.35966	11/60	5266,5650,6036,6039,8343,8344,8398,25818,84659,128488,149708	PI3,KLK7,RNASE2,RNASE6,H2BC7,H2BC6,PLA2G6,KLK5,RNASE7,WFDC12,WFDC5
6_Summary	Canonical Pathways	M5884	NABA CORE MATRISOME	-19.1615	-16.2132	49/275	632,1101,1289,1290,1291,1292,1293,1296,1300,1301,1308,1311,1805,1893,2200,2202,2335,2621,3371,3489,3909,3918,4053,4753,5552,7045,7060,7130,7837,8076,8292,8406,8483,8839,8840,9423,10631,50509,50859,79883,84624,84870,91522,115908,127731,129804,145864,203522,342035	BGLAP,CHAD,COL5A1,COL5A2,COL6A1,COL6A2,COL6A3,COL8A2,COL10A1,COL11A1,COL17A1,COMP,DPT,ECM1,FBN1,EFEMP1,FN1,GAS6,TNC,IGFBP6,LAMA3,LAMC2,LTBP2,NELL2,SRGN,TGFBI,THBS4,TNFAIP6,PXDN,MFAP5,COLQ,SRPX,CILP,CCN5,CCN4,NTN1,POSTN,COL5A3,SPOCK3,PODNL1,FNDC1,RSPO3,COL23A1,CTHRC1,VWA5B1,FBLN7,HAPLN3,INTS6L,GLDN
6_Member	Canonical Pathways	M5884	NABA CORE MATRISOME	-19.1615	-16.2132	49/275	632,1101,1289,1290,1291,1292,1293,1296,1300,1301,1308,1311,1805,1893,2200,2202,2335,2621,3371,3489,3909,3918,4053,4753,5552,7045,7060,7130,7837,8076,8292,8406,8483,8839,8840,9423,10631,50509,50859,79883,84624,84870,91522,115908,127731,129804,145864,203522,342035	BGLAP,CHAD,COL5A1,COL5A2,COL6A1,COL6A2,COL6A3,COL8A2,COL10A1,COL11A1,COL17A1,COMP,DPT,ECM1,FBN1,EFEMP1,FN1,GAS6,TNC,IGFBP6,LAMA3,LAMC2,LTBP2,NELL2,SRGN,TGFBI,THBS4,TNFAIP6,PXDN,MFAP5,COLQ,SRPX,CILP,CCN5,CCN4,NTN1,POSTN,COL5A3,SPOCK3,PODNL1,FNDC1,RSPO3,COL23A1,CTHRC1,VWA5B1,FBLN7,HAPLN3,INTS6L,GLDN
6_Member	Canonical Pathways	M3008	NABA ECM GLYCOPROTEINS	-12.3906	-10.1271	33/196	632,1311,1805,1893,2200,2202,2335,2621,3371,3489,3909,3918,4053,4753,7045,7060,7130,7837,8076,8292,8406,8483,8839,8840,9423,10631,84624,84870,115908,127731,129804,203522,342035	BGLAP,COMP,DPT,ECM1,FBN1,EFEMP1,FN1,GAS6,TNC,IGFBP6,LAMA3,LAMC2,LTBP2,NELL2,TGFBI,THBS4,TNFAIP6,PXDN,MFAP5,COLQ,SRPX,CILP,CCN5,CCN4,NTN1,POSTN,FNDC1,RSPO3,CTHRC1,VWA5B1,FBLN7,INTS6L,GLDN
7_Summary	GO Biological Processes	GO:0030155	regulation of cell adhesion	-19.0238	-16.0925	84/738	199,240,301,395,857,942,960,970,1021,1435,1600,1803,2302,2303,2316,2335,2633,3123,3169,3371,3373,3383,3458,3549,3559,3569,3575,3594,3600,3620,3673,3678,3689,3902,3909,3956,4241,5328,5329,5621,5801,6281,6288,6352,6469,6662,7042,7045,7052,7124,7412,8646,8728,8876,9466,9480,10272,10288,10630,10631,10673,10859,11006,11326,26585,27299,29126,29851,29984,30835,53833,54997,55714,64127,64600,80380,84868,1…	AIF1,ALOX5,ANXA1,ARHGAP6,CAV1,CD86,CD44,CD70,CDK6,CSF1,DAB1,DPP4,FOXJ1,FOXC2,FLNA,FN1,GBP1,HLA-DRB1,FOXA1,TNC,HYAL1,ICAM1,IFNG,IHH,IL2RA,IL6,IL7R,IL12RB1,IL15,IDO1,ITGA2,ITGA5,ITGB2,LAG3,LAMA3,LGALS1,MELTF,PLAU,PLAUR,PRNP,PTPRR,S100A10,SAA1,CCL5,SHH,SOX9,TGFB2,TGFBI,TGM2,TNF,VCAM1,CHRD,ADAM19,VNN1,IL27RA,ONECUT2,FSTL3,LILRB2,PDPN,POSTN,TNFSF13B,LILRB1,LILRB4,VSIG4,GREM1,ADAMDEC1,CD274,ICOS,RHOD,C…
7_Member	GO Biological Processes	GO:0030155	regulation of cell adhesion	-19.0238	-16.0925	84/738	199,240,301,395,857,942,960,970,1021,1435,1600,1803,2302,2303,2316,2335,2633,3123,3169,3371,3373,3383,3458,3549,3559,3569,3575,3594,3600,3620,3673,3678,3689,3902,3909,3956,4241,5328,5329,5621,5801,6281,6288,6352,6469,6662,7042,7045,7052,7124,7412,8646,8728,8876,9466,9480,10272,10288,10630,10631,10673,10859,11006,11326,26585,27299,29126,29851,29984,30835,53833,54997,55714,64127,64600,80380,84868,1…	AIF1,ALOX5,ANXA1,ARHGAP6,CAV1,CD86,CD44,CD70,CDK6,CSF1,DAB1,DPP4,FOXJ1,FOXC2,FLNA,FN1,GBP1,HLA-DRB1,FOXA1,TNC,HYAL1,ICAM1,IFNG,IHH,IL2RA,IL6,IL7R,IL12RB1,IL15,IDO1,ITGA2,ITGA5,ITGB2,LAG3,LAMA3,LGALS1,MELTF,PLAU,PLAUR,PRNP,PTPRR,S100A10,SAA1,CCL5,SHH,SOX9,TGFB2,TGFBI,TGM2,TNF,VCAM1,CHRD,ADAM19,VNN1,IL27RA,ONECUT2,FSTL3,LILRB2,PDPN,POSTN,TNFSF13B,LILRB1,LILRB4,VSIG4,GREM1,ADAMDEC1,CD274,ICOS,RHOD,C…
7_Member	GO Biological Processes	GO:0008285	negative regulation of cell proliferation	-17.7797	-14.9775	85/788	134,199,240,348,563,590,857,858,942,1021,1264,1436,1805,2069,2172,2191,2302,2624,2719,2810,2919,3123,3458,3489,3549,3559,3569,3600,3620,3624,3851,4091,4332,4803,4804,4920,5008,5621,5744,6355,6368,6469,6567,6662,6750,6820,7031,7042,7043,7077,7124,7305,7453,7481,7498,8061,8406,8519,9241,9982,10202,10288,10630,10804,10859,11009,11326,23213,26585,27152,29126,51083,53833,54997,64600,80380,84868,84913,…	ADORA1,AIF1,ALOX5,APOE,AZGP1,BCHE,CAV1,CAV2,CD86,CDK6,CNN1,CSF1R,DPT,EREG,FABP6,FAP,FOXJ1,GATA2,GPC3,SFN,CXCL1,HLA-DRB1,IFNG,IGFBP6,IHH,IL2RA,IL6,IL15,IDO1,INHBA,KRT4,SMAD6,MNDA,NGF,NGFR,ROR2,OSM,PRNP,PTHLH,CCL8,CCL23,SHH,SLC16A2,SOX9,SST,SULT2B1,TFF1,TGFB2,TGFB3,TIMP2,TNF,TYROBP,WARS1,WNT11,XDH,FOSL1,SRPX,IFITM1,NOG,FGFBP1,DHRS2,LILRB2,PDPN,GJB6,LILRB1,IL24,VSIG4,SULF1,GREM1,INTU,CD274,GAL,IL20R…
7_Member	GO Biological Processes	GO:0002683	negative regulation of immune system process	-17.4492	-14.6712	64/492	134,301,336,558,710,714,929,942,1021,1803,2200,2207,2302,2624,2633,3123,3218,3549,3559,3575,3579,3598,3620,3624,3902,4332,5621,6318,6348,6469,6662,7042,7043,7124,7305,8111,8367,9466,10272,10288,10333,10859,11006,11025,11326,23098,26585,29126,51083,53833,56833,64600,80380,84174,84868,92747,114771,121504,127943,130733,146722,339390,653499,729230	ADORA1,ANXA1,APOA2,AXL,SERPING1,C1QC,CD14,CD86,CDK6,DPP4,FBN1,FCER1G,FOXJ1,GATA2,GBP1,HLA-DRB1,HOXB8,IHH,IL2RA,IL7R,CXCR2,IL13RA2,IDO1,INHBA,LAG3,MNDA,PRNP,SERPINB4,CCL3,SHH,SOX9,TGFB2,TGFB3,TNF,TYROBP,GPR68,H4C5,IL27RA,FSTL3,LILRB2,TLR6,LILRB1,LILRB4,LILRB3,VSIG4,SARM1,GREM1,CD274,GAL,IL20RB,SLAMF8,PLA2G2F,PDCD1LG2,SLA2,HAVCR2,BPIFB1,PGLYRP3,H4-16,FCRLB,TMEM178A,CD300LF,CLEC4G,LGALS7B,CCR2
7_Member	GO Biological Processes	GO:0007159	leukocyte cell-cell adhesion	-16.6528	-13.9787	53/364	199,240,301,857,942,960,970,1803,2302,3123,3383,3458,3549,3559,3569,3575,3594,3600,3620,3678,3689,3902,3956,4478,4907,5621,6279,6280,6352,6404,6469,7124,7412,8876,9466,10288,10673,10859,11006,11326,29126,29851,30835,53833,64127,64600,80380,84868,114548,140885,339390,653499,729230	AIF1,ALOX5,ANXA1,CAV1,CD86,CD44,CD70,DPP4,FOXJ1,HLA-DRB1,ICAM1,IFNG,IHH,IL2RA,IL6,IL7R,IL12RB1,IL15,IDO1,ITGA5,ITGB2,LAG3,LGALS1,MSN,NT5E,PRNP,S100A8,S100A9,CCL5,SELPLG,SHH,TNF,VCAM1,VNN1,IL27RA,LILRB2,TNFSF13B,LILRB1,LILRB4,VSIG4,CD274,ICOS,CD209,IL20RB,NOD2,PLA2G2F,PDCD1LG2,HAVCR2,NLRP3,SIRPA,CLEC4G,LGALS7B,CCR2
7_Member	GO Biological Processes	GO:0045785	positive regulation of cell adhesion	-16.0605	-13.4271	57/428	199,240,301,857,942,960,970,1021,1435,1803,2303,2316,2335,3169,3373,3383,3458,3549,3559,3569,3575,3594,3600,3673,3678,3689,3956,5329,6281,6288,6352,6469,7042,7052,7124,7412,8646,8728,8876,9466,10272,10288,10630,10673,10859,11006,29126,29851,29984,30835,64127,80380,84868,114548,140885,151887,729230	AIF1,ALOX5,ANXA1,CAV1,CD86,CD44,CD70,CDK6,CSF1,DPP4,FOXC2,FLNA,FN1,FOXA1,HYAL1,ICAM1,IFNG,IHH,IL2RA,IL6,IL7R,IL12RB1,IL15,ITGA2,ITGA5,ITGB2,LGALS1,PLAUR,S100A10,SAA1,CCL5,SHH,TGFB2,TGM2,TNF,VCAM1,CHRD,ADAM19,VNN1,IL27RA,FSTL3,LILRB2,PDPN,TNFSF13B,LILRB1,LILRB4,CD274,ICOS,RHOD,CD209,NOD2,PDCD1LG2,HAVCR2,NLRP3,SIRPA,CCDC80,CCR2
7_Member	GO Biological Processes	GO:0050865	regulation of cell activation	-14.5653	-12.1166	70/653	199,301,348,558,857,942,952,970,1075,1803,2207,2302,2621,2624,3123,3458,3549,3559,3569,3575,3594,3598,3600,3620,3624,3684,3689,3902,3956,4332,5621,6348,6352,6469,7294,7305,7412,8399,8876,8877,9466,10288,10333,10630,10673,10859,11006,11326,26762,29126,29851,30835,51083,53833,54209,56833,64127,64600,80380,84868,114548,114771,140885,146722,150372,257101,339390,353514,653499,729230	AIF1,ANXA1,APOE,AXL,CAV1,CD86,CD38,CD70,CTSC,DPP4,FCER1G,FOXJ1,GAS6,GATA2,HLA-DRB1,IFNG,IHH,IL2RA,IL6,IL7R,IL12RB1,IL13RA2,IL15,IDO1,INHBA,ITGAM,ITGB2,LAG3,LGALS1,MNDA,PRNP,CCL3,CCL5,SHH,TXK,TYROBP,VCAM1,PLA2G10,VNN1,SPHK1,IL27RA,LILRB2,TLR6,PDPN,TNFSF13B,LILRB1,LILRB4,VSIG4,HAVCR1,CD274,ICOS,CD209,GAL,IL20RB,TREM2,SLAMF8,NOD2,PLA2G2F,PDCD1LG2,HAVCR2,NLRP3,PGLYRP3,SIRPA,CD300LF,NFAM1,ZNF683,CLEC4…
7_Member	GO Biological Processes	GO:1903037	regulation of leukocyte cell-cell adhesion	-14.5107	-12.0675	47/329	199,240,301,857,942,960,970,1803,2302,3123,3383,3458,3549,3559,3569,3575,3594,3600,3620,3689,3902,3956,5621,6352,6469,7124,7412,8876,9466,10288,10673,10859,11006,11326,29126,29851,30835,53833,64127,64600,80380,84868,114548,140885,339390,653499,729230	AIF1,ALOX5,ANXA1,CAV1,CD86,CD44,CD70,DPP4,FOXJ1,HLA-DRB1,ICAM1,IFNG,IHH,IL2RA,IL6,IL7R,IL12RB1,IL15,IDO1,ITGB2,LAG3,LGALS1,PRNP,CCL5,SHH,TNF,VCAM1,VNN1,IL27RA,LILRB2,TNFSF13B,LILRB1,LILRB4,VSIG4,CD274,ICOS,CD209,IL20RB,NOD2,PLA2G2F,PDCD1LG2,HAVCR2,NLRP3,SIRPA,CLEC4G,LGALS7B,CCR2
7_Member	GO Biological Processes	GO:0002694	regulation of leukocyte activation	-14.0208	-11.6289	66/608	199,301,558,857,942,952,970,1075,1803,2207,2302,2621,2624,3123,3458,3549,3559,3569,3575,3594,3598,3600,3620,3624,3684,3689,3902,3956,4332,5621,6348,6352,6469,7305,7412,8399,8876,8877,9466,10288,10333,10673,10859,11006,11326,26762,29126,29851,30835,51083,53833,54209,56833,64127,64600,80380,84868,114548,114771,140885,146722,150372,257101,339390,653499,729230	AIF1,ANXA1,AXL,CAV1,CD86,CD38,CD70,CTSC,DPP4,FCER1G,FOXJ1,GAS6,GATA2,HLA-DRB1,IFNG,IHH,IL2RA,IL6,IL7R,IL12RB1,IL13RA2,IL15,IDO1,INHBA,ITGAM,ITGB2,LAG3,LGALS1,MNDA,PRNP,CCL3,CCL5,SHH,TYROBP,VCAM1,PLA2G10,VNN1,SPHK1,IL27RA,LILRB2,TLR6,TNFSF13B,LILRB1,LILRB4,VSIG4,HAVCR1,CD274,ICOS,CD209,GAL,IL20RB,TREM2,SLAMF8,NOD2,PLA2G2F,PDCD1LG2,HAVCR2,NLRP3,PGLYRP3,SIRPA,CD300LF,NFAM1,ZNF683,CLEC4G,LGALS7B,CCR2
7_Member	GO Biological Processes	GO:0022409	positive regulation of cell-cell adhesion	-13.8311	-11.4626	42/279	199,240,301,857,942,960,970,1803,3169,3383,3458,3549,3559,3569,3575,3594,3600,3689,3956,5329,6352,6469,7124,7412,8728,8876,9466,10272,10288,10630,10673,10859,11006,29126,29851,30835,64127,80380,84868,114548,140885,729230	AIF1,ALOX5,ANXA1,CAV1,CD86,CD44,CD70,DPP4,FOXA1,ICAM1,IFNG,IHH,IL2RA,IL6,IL7R,IL12RB1,IL15,ITGB2,LGALS1,PLAUR,CCL5,SHH,TNF,VCAM1,ADAM19,VNN1,IL27RA,FSTL3,LILRB2,PDPN,TNFSF13B,LILRB1,LILRB4,CD274,ICOS,CD209,NOD2,PDCD1LG2,HAVCR2,NLRP3,SIRPA,CCR2
7_Member	GO Biological Processes	GO:0022407	regulation of cell-cell adhesion	-13.6904	-11.3354	54/441	199,240,301,857,942,960,970,1803,2302,3123,3169,3383,3458,3549,3559,3569,3575,3594,3600,3620,3689,3902,3956,5329,5621,5801,6352,6469,7124,7412,8728,8876,9466,10272,10288,10630,10673,10859,11006,11326,29126,29851,30835,53833,55714,64127,64600,80380,84868,114548,140885,339390,653499,729230	AIF1,ALOX5,ANXA1,CAV1,CD86,CD44,CD70,DPP4,FOXJ1,HLA-DRB1,FOXA1,ICAM1,IFNG,IHH,IL2RA,IL6,IL7R,IL12RB1,IL15,IDO1,ITGB2,LAG3,LGALS1,PLAUR,PRNP,PTPRR,CCL5,SHH,TNF,VCAM1,ADAM19,VNN1,IL27RA,FSTL3,LILRB2,PDPN,TNFSF13B,LILRB1,LILRB4,VSIG4,CD274,ICOS,CD209,IL20RB,TENM3,NOD2,PLA2G2F,PDCD1LG2,HAVCR2,NLRP3,SIRPA,CLEC4G,LGALS7B,CCR2
7_Member	GO Biological Processes	GO:0070663	regulation of leukocyte proliferation	-13.2853	-10.9561	38/240	199,301,942,952,970,1435,1436,2302,3123,3549,3559,3569,3594,3600,3620,4332,5621,6352,6355,6469,7305,7412,9466,10288,10673,10859,11326,26585,29126,30835,51083,53833,64600,80380,84868,339390,653499,729230	AIF1,ANXA1,CD86,CD38,CD70,CSF1,CSF1R,FOXJ1,HLA-DRB1,IHH,IL2RA,IL6,IL12RB1,IL15,IDO1,MNDA,PRNP,CCL5,CCL8,SHH,TYROBP,VCAM1,IL27RA,LILRB2,TNFSF13B,LILRB1,VSIG4,GREM1,CD274,CD209,GAL,IL20RB,PLA2G2F,PDCD1LG2,HAVCR2,CLEC4G,LGALS7B,CCR2
7_Member	GO Biological Processes	GO:0070664	negative regulation of leukocyte proliferation	-13.2358	-10.9148	23/86	942,2302,3123,3549,3559,3620,4332,5621,6355,6469,7305,10288,10859,11326,26585,29126,51083,53833,64600,80380,84868,339390,653499	CD86,FOXJ1,HLA-DRB1,IHH,IL2RA,IDO1,MNDA,PRNP,CCL8,SHH,TYROBP,LILRB2,LILRB1,VSIG4,GREM1,CD274,GAL,IL20RB,PLA2G2F,PDCD1LG2,HAVCR2,CLEC4G,LGALS7B
7_Member	GO Biological Processes	GO:1903039	positive regulation of leukocyte cell-cell adhesion	-12.8754	-10.5626	37/235	199,240,301,857,942,960,970,1803,3383,3458,3549,3559,3569,3575,3594,3600,3689,3956,6352,6469,7124,7412,8876,9466,10288,10673,10859,11006,29126,29851,30835,64127,80380,84868,114548,140885,729230	AIF1,ALOX5,ANXA1,CAV1,CD86,CD44,CD70,DPP4,ICAM1,IFNG,IHH,IL2RA,IL6,IL7R,IL12RB1,IL15,ITGB2,LGALS1,CCL5,SHH,TNF,VCAM1,VNN1,IL27RA,LILRB2,TNFSF13B,LILRB1,LILRB4,CD274,ICOS,CD209,NOD2,PDCD1LG2,HAVCR2,NLRP3,SIRPA,CCR2
7_Member	GO Biological Processes	GO:0032944	regulation of mononuclear cell proliferation	-12.2918	-10.0354	35/221	199,301,942,952,970,1435,2302,3123,3549,3559,3569,3594,3600,3620,4332,5621,6352,6469,7305,7412,9466,10288,10673,10859,11326,29126,30835,51083,53833,64600,80380,84868,339390,653499,729230	AIF1,ANXA1,CD86,CD38,CD70,CSF1,FOXJ1,HLA-DRB1,IHH,IL2RA,IL6,IL12RB1,IL15,IDO1,MNDA,PRNP,CCL5,SHH,TYROBP,VCAM1,IL27RA,LILRB2,TNFSF13B,LILRB1,VSIG4,CD274,CD209,GAL,IL20RB,PLA2G2F,PDCD1LG2,HAVCR2,CLEC4G,LGALS7B,CCR2
7_Member	GO Biological Processes	GO:0050672	negative regulation of lymphocyte proliferation	-12.0862	-9.84763	21/79	942,2302,3123,3549,3559,3620,4332,5621,6469,7305,10288,10859,11326,29126,51083,53833,64600,80380,84868,339390,653499	CD86,FOXJ1,HLA-DRB1,IHH,IL2RA,IDO1,MNDA,PRNP,SHH,TYROBP,LILRB2,LILRB1,VSIG4,CD274,GAL,IL20RB,PLA2G2F,PDCD1LG2,HAVCR2,CLEC4G,LGALS7B
7_Member	GO Biological Processes	GO:0042129	regulation of T cell proliferation	-12.0767	-9.84439	30/167	199,301,942,970,2302,3123,3549,3559,3569,3594,3600,3620,5621,6352,6469,7412,9466,10288,10673,10859,11326,29126,30835,53833,64600,80380,84868,339390,653499,729230	AIF1,ANXA1,CD86,CD70,FOXJ1,HLA-DRB1,IHH,IL2RA,IL6,IL12RB1,IL15,IDO1,PRNP,CCL5,SHH,VCAM1,IL27RA,LILRB2,TNFSF13B,LILRB1,VSIG4,CD274,CD209,IL20RB,PLA2G2F,PDCD1LG2,HAVCR2,CLEC4G,LGALS7B,CCR2
7_Member	GO Biological Processes	GO:0042110	T cell activation	-12.0405	-9.8148	54/484	199,301,857,925,926,942,960,970,1021,1803,2207,2302,3123,3383,3458,3549,3559,3569,3575,3594,3600,3620,3902,3956,4478,5621,6352,6469,7412,8876,9466,10288,10673,10859,11006,11326,26253,29126,29851,30835,50856,53833,60437,64127,64600,80380,84174,84868,114548,140885,257101,339390,653499,729230	AIF1,ANXA1,CAV1,CD8A,CD8B,CD86,CD44,CD70,CDK6,DPP4,FCER1G,FOXJ1,HLA-DRB1,ICAM1,IFNG,IHH,IL2RA,IL6,IL7R,IL12RB1,IL15,IDO1,LAG3,LGALS1,MSN,PRNP,CCL5,SHH,VCAM1,VNN1,IL27RA,LILRB2,TNFSF13B,LILRB1,LILRB4,VSIG4,CLEC4E,CD274,ICOS,CD209,CLEC4A,IL20RB,CDH26,NOD2,PLA2G2F,PDCD1LG2,SLA2,HAVCR2,NLRP3,SIRPA,ZNF683,CLEC4G,LGALS7B,CCR2
7_Member	GO Biological Processes	GO:0032945	negative regulation of mononuclear cell proliferation	-11.9694	-9.75347	21/80	942,2302,3123,3549,3559,3620,4332,5621,6469,7305,10288,10859,11326,29126,51083,53833,64600,80380,84868,339390,653499	CD86,FOXJ1,HLA-DRB1,IHH,IL2RA,IDO1,MNDA,PRNP,SHH,TYROBP,LILRB2,LILRB1,VSIG4,CD274,GAL,IL20RB,PLA2G2F,PDCD1LG2,HAVCR2,CLEC4G,LGALS7B
7_Member	GO Biological Processes	GO:0050863	regulation of T cell activation	-11.8462	-9.63982	43/332	199,301,857,942,970,1803,2302,3123,3458,3549,3559,3569,3575,3594,3600,3620,3902,3956,5621,6352,6469,7412,8876,9466,10288,10673,10859,11006,11326,29126,29851,30835,53833,64127,64600,80380,84868,114548,140885,257101,339390,653499,729230	AIF1,ANXA1,CAV1,CD86,CD70,DPP4,FOXJ1,HLA-DRB1,IFNG,IHH,IL2RA,IL6,IL7R,IL12RB1,IL15,IDO1,LAG3,LGALS1,PRNP,CCL5,SHH,VCAM1,VNN1,IL27RA,LILRB2,TNFSF13B,LILRB1,LILRB4,VSIG4,CD274,ICOS,CD209,IL20RB,NOD2,PLA2G2F,PDCD1LG2,HAVCR2,NLRP3,SIRPA,ZNF683,CLEC4G,LGALS7B,CCR2
7_Member	GO Biological Processes	GO:0050670	regulation of lymphocyte proliferation	-11.708	-9.52006	34/219	199,301,942,952,970,2302,3123,3549,3559,3569,3594,3600,3620,4332,5621,6352,6469,7305,7412,9466,10288,10673,10859,11326,29126,30835,51083,53833,64600,80380,84868,339390,653499,729230	AIF1,ANXA1,CD86,CD38,CD70,FOXJ1,HLA-DRB1,IHH,IL2RA,IL6,IL12RB1,IL15,IDO1,MNDA,PRNP,CCL5,SHH,TYROBP,VCAM1,IL27RA,LILRB2,TNFSF13B,LILRB1,VSIG4,CD274,CD209,GAL,IL20RB,PLA2G2F,PDCD1LG2,HAVCR2,CLEC4G,LGALS7B,CCR2
7_Member	GO Biological Processes	GO:0070661	leukocyte proliferation	-11.4398	-9.26382	41/314	199,301,942,952,970,1435,1436,2302,3123,3549,3559,3569,3575,3594,3600,3620,4332,4478,5621,6352,6355,6469,7305,7412,9466,10288,10673,10859,11326,26585,29126,30835,51083,53833,54209,64600,80380,84868,339390,653499,729230	AIF1,ANXA1,CD86,CD38,CD70,CSF1,CSF1R,FOXJ1,HLA-DRB1,IHH,IL2RA,IL6,IL7R,IL12RB1,IL15,IDO1,MNDA,MSN,PRNP,CCL5,CCL8,SHH,TYROBP,VCAM1,IL27RA,LILRB2,TNFSF13B,LILRB1,VSIG4,GREM1,CD274,CD209,GAL,IL20RB,TREM2,PLA2G2F,PDCD1LG2,HAVCR2,CLEC4G,LGALS7B,CCR2
7_Member	GO Biological Processes	GO:0042098	T cell proliferation	-10.9486	-8.81456	31/196	199,301,942,970,2302,3123,3549,3559,3569,3594,3600,3620,4478,5621,6352,6469,7412,9466,10288,10673,10859,11326,29126,30835,53833,64600,80380,84868,339390,653499,729230	AIF1,ANXA1,CD86,CD70,FOXJ1,HLA-DRB1,IHH,IL2RA,IL6,IL12RB1,IL15,IDO1,MSN,PRNP,CCL5,SHH,VCAM1,IL27RA,LILRB2,TNFSF13B,LILRB1,VSIG4,CD274,CD209,IL20RB,PLA2G2F,PDCD1LG2,HAVCR2,CLEC4G,LGALS7B,CCR2
7_Member	GO Biological Processes	GO:0042130	negative regulation of T cell proliferation	-10.9073	-8.77588	18/64	942,2302,3123,3549,3559,3620,5621,6469,10288,10859,11326,29126,53833,64600,80380,84868,339390,653499	CD86,FOXJ1,HLA-DRB1,IHH,IL2RA,IDO1,PRNP,SHH,LILRB2,LILRB1,VSIG4,CD274,IL20RB,PLA2G2F,PDCD1LG2,HAVCR2,CLEC4G,LGALS7B
7_Member	GO Biological Processes	GO:0050870	positive regulation of T cell activation	-10.6168	-8.49587	32/214	199,301,857,942,970,1803,3458,3549,3559,3569,3575,3594,3600,3956,6352,6469,7412,8876,9466,10288,10673,10859,11006,29126,29851,30835,64127,80380,84868,114548,140885,729230	AIF1,ANXA1,CAV1,CD86,CD70,DPP4,IFNG,IHH,IL2RA,IL6,IL7R,IL12RB1,IL15,LGALS1,CCL5,SHH,VCAM1,VNN1,IL27RA,LILRB2,TNFSF13B,LILRB1,LILRB4,CD274,ICOS,CD209,NOD2,PDCD1LG2,HAVCR2,NLRP3,SIRPA,CCR2
7_Member	GO Biological Processes	GO:0050867	positive regulation of cell activation	-10.5671	-8.44876	47/421	199,301,558,857,942,952,970,1075,1803,2207,2621,2624,3458,3549,3559,3569,3575,3594,3600,3684,3689,3956,6348,6352,6469,7305,7412,8876,9466,10288,10333,10630,10673,10859,11006,26762,29126,29851,30835,54209,64127,80380,84868,114548,140885,353514,729230	AIF1,ANXA1,AXL,CAV1,CD86,CD38,CD70,CTSC,DPP4,FCER1G,GAS6,GATA2,IFNG,IHH,IL2RA,IL6,IL7R,IL12RB1,IL15,ITGAM,ITGB2,LGALS1,CCL3,CCL5,SHH,TYROBP,VCAM1,VNN1,IL27RA,LILRB2,TLR6,PDPN,TNFSF13B,LILRB1,LILRB4,HAVCR1,CD274,ICOS,CD209,TREM2,NOD2,PDCD1LG2,HAVCR2,NLRP3,SIRPA,LILRA5,CCR2
7_Member	GO Biological Processes	GO:0051249	regulation of lymphocyte activation	-10.4849	-8.37916	53/515	199,301,558,857,942,952,970,1803,2302,2621,3123,3458,3549,3559,3569,3575,3594,3600,3620,3624,3902,3956,4332,5621,6352,6469,7305,7412,8876,9466,10288,10673,10859,11006,11326,29126,29851,30835,51083,53833,56833,64127,64600,80380,84868,114548,114771,140885,150372,257101,339390,653499,729230	AIF1,ANXA1,AXL,CAV1,CD86,CD38,CD70,DPP4,FOXJ1,GAS6,HLA-DRB1,IFNG,IHH,IL2RA,IL6,IL7R,IL12RB1,IL15,IDO1,INHBA,LAG3,LGALS1,MNDA,PRNP,CCL5,SHH,TYROBP,VCAM1,VNN1,IL27RA,LILRB2,TNFSF13B,LILRB1,LILRB4,VSIG4,CD274,ICOS,CD209,GAL,IL20RB,SLAMF8,NOD2,PLA2G2F,PDCD1LG2,HAVCR2,NLRP3,PGLYRP3,SIRPA,NFAM1,ZNF683,CLEC4G,LGALS7B,CCR2
7_Member	GO Biological Processes	GO:0046649	lymphocyte activation	-10.3204	-8.23662	68/767	199,301,558,857,925,926,942,952,960,970,1021,1803,2207,2302,2621,3123,3383,3458,3549,3559,3569,3575,3589,3594,3600,3620,3624,3689,3902,3956,4332,4478,5551,5621,6352,6469,6688,7305,7412,8876,9466,10288,10673,10859,11006,11326,26253,29126,29851,30835,50856,51083,53833,56833,60437,64127,64600,80380,84174,84868,114548,114771,140885,150372,257101,339390,653499,729230	AIF1,ANXA1,AXL,CAV1,CD8A,CD8B,CD86,CD38,CD44,CD70,CDK6,DPP4,FCER1G,FOXJ1,GAS6,HLA-DRB1,ICAM1,IFNG,IHH,IL2RA,IL6,IL7R,IL11,IL12RB1,IL15,IDO1,INHBA,ITGB2,LAG3,LGALS1,MNDA,MSN,PRF1,PRNP,CCL5,SHH,SPI1,TYROBP,VCAM1,VNN1,IL27RA,LILRB2,TNFSF13B,LILRB1,LILRB4,VSIG4,CLEC4E,CD274,ICOS,CD209,CLEC4A,GAL,IL20RB,SLAMF8,CDH26,NOD2,PLA2G2F,PDCD1LG2,SLA2,HAVCR2,NLRP3,PGLYRP3,SIRPA,NFAM1,ZNF683,CLEC4G,LGALS7B,CCR2
7_Member	GO Biological Processes	GO:0002695	negative regulation of leukocyte activation	-10.248	-8.16654	29/184	301,558,942,2302,3123,3549,3559,3598,3620,3624,3902,4332,5621,6469,7305,10288,10859,11326,29126,51083,53833,64600,80380,84868,114771,146722,339390,653499,729230	ANXA1,AXL,CD86,FOXJ1,HLA-DRB1,IHH,IL2RA,IL13RA2,IDO1,INHBA,LAG3,MNDA,PRNP,SHH,TYROBP,LILRB2,LILRB1,VSIG4,CD274,GAL,IL20RB,PLA2G2F,PDCD1LG2,HAVCR2,PGLYRP3,CD300LF,CLEC4G,LGALS7B,CCR2
7_Member	GO Biological Processes	GO:0032943	mononuclear cell proliferation	-10.2252	-8.14849	37/287	199,301,942,952,970,1435,2302,3123,3549,3559,3569,3575,3594,3600,3620,4332,4478,5621,6352,6469,7305,7412,9466,10288,10673,10859,11326,29126,30835,51083,53833,64600,80380,84868,339390,653499,729230	AIF1,ANXA1,CD86,CD38,CD70,CSF1,FOXJ1,HLA-DRB1,IHH,IL2RA,IL6,IL7R,IL12RB1,IL15,IDO1,MNDA,MSN,PRNP,CCL5,SHH,TYROBP,VCAM1,IL27RA,LILRB2,TNFSF13B,LILRB1,VSIG4,CD274,CD209,GAL,IL20RB,PLA2G2F,PDCD1LG2,HAVCR2,CLEC4G,LGALS7B,CCR2
7_Member	GO Biological Processes	GO:0002696	positive regulation of leukocyte activation	-10.0404	-7.98198	45/406	199,301,558,857,942,952,970,1075,1803,2207,2621,2624,3458,3549,3559,3569,3575,3594,3600,3684,3689,3956,6348,6352,6469,7305,7412,8876,9466,10288,10333,10673,10859,11006,26762,29126,29851,30835,54209,64127,80380,84868,114548,140885,729230	AIF1,ANXA1,AXL,CAV1,CD86,CD38,CD70,CTSC,DPP4,FCER1G,GAS6,GATA2,IFNG,IHH,IL2RA,IL6,IL7R,IL12RB1,IL15,ITGAM,ITGB2,LGALS1,CCL3,CCL5,SHH,TYROBP,VCAM1,VNN1,IL27RA,LILRB2,TLR6,TNFSF13B,LILRB1,LILRB4,HAVCR1,CD274,ICOS,CD209,TREM2,NOD2,PDCD1LG2,HAVCR2,NLRP3,SIRPA,CCR2
7_Member	GO Biological Processes	GO:0051250	negative regulation of lymphocyte activation	-9.93333	-7.88155	26/154	301,558,942,2302,3123,3549,3559,3620,3624,3902,4332,5621,6469,7305,10288,10859,11326,29126,51083,53833,64600,80380,84868,114771,339390,653499	ANXA1,AXL,CD86,FOXJ1,HLA-DRB1,IHH,IL2RA,IDO1,INHBA,LAG3,MNDA,PRNP,SHH,TYROBP,LILRB2,LILRB1,VSIG4,CD274,GAL,IL20RB,PLA2G2F,PDCD1LG2,HAVCR2,PGLYRP3,CLEC4G,LGALS7B
7_Member	GO Biological Processes	GO:0046651	lymphocyte proliferation	-9.75871	-7.71348	36/284	199,301,942,952,970,2302,3123,3549,3559,3569,3575,3594,3600,3620,4332,4478,5621,6352,6469,7305,7412,9466,10288,10673,10859,11326,29126,30835,51083,53833,64600,80380,84868,339390,653499,729230	AIF1,ANXA1,CD86,CD38,CD70,FOXJ1,HLA-DRB1,IHH,IL2RA,IL6,IL7R,IL12RB1,IL15,IDO1,MNDA,MSN,PRNP,CCL5,SHH,TYROBP,VCAM1,IL27RA,LILRB2,TNFSF13B,LILRB1,VSIG4,CD274,CD209,GAL,IL20RB,PLA2G2F,PDCD1LG2,HAVCR2,CLEC4G,LGALS7B,CCR2
7_Member	GO Biological Processes	GO:0050866	negative regulation of cell activation	-9.65469	-7.61593	30/207	301,348,558,942,2302,3123,3549,3559,3598,3620,3624,3902,4332,5621,6469,7305,10288,10859,11326,29126,51083,53833,64600,80380,84868,114771,146722,339390,653499,729230	ANXA1,APOE,AXL,CD86,FOXJ1,HLA-DRB1,IHH,IL2RA,IL13RA2,IDO1,INHBA,LAG3,MNDA,PRNP,SHH,TYROBP,LILRB2,LILRB1,VSIG4,CD274,GAL,IL20RB,PLA2G2F,PDCD1LG2,HAVCR2,PGLYRP3,CD300LF,CLEC4G,LGALS7B,CCR2
7_Member	GO Biological Processes	GO:0042102	positive regulation of T cell proliferation	-8.24047	-6.31417	19/101	199,301,942,970,3559,3569,3594,3600,6352,6469,7412,9466,10288,10673,29126,30835,80380,84868,729230	AIF1,ANXA1,CD86,CD70,IL2RA,IL6,IL12RB1,IL15,CCL5,SHH,VCAM1,IL27RA,LILRB2,TNFSF13B,CD274,CD209,PDCD1LG2,HAVCR2,CCR2
7_Member	GO Biological Processes	GO:0050868	negative regulation of T cell activation	-7.82589	-5.93295	20/118	301,942,2302,3123,3549,3559,3620,3902,5621,6469,10288,10859,11326,29126,53833,64600,80380,84868,339390,653499	ANXA1,CD86,FOXJ1,HLA-DRB1,IHH,IL2RA,IDO1,LAG3,PRNP,SHH,LILRB2,LILRB1,VSIG4,CD274,IL20RB,PLA2G2F,PDCD1LG2,HAVCR2,CLEC4G,LGALS7B
7_Member	GO Biological Processes	GO:0032946	positive regulation of mononuclear cell proliferation	-7.38986	-5.53176	21/137	199,301,942,952,970,1435,3559,3569,3594,3600,6352,6469,7412,9466,10288,10673,29126,30835,80380,84868,729230	AIF1,ANXA1,CD86,CD38,CD70,CSF1,IL2RA,IL6,IL12RB1,IL15,CCL5,SHH,VCAM1,IL27RA,LILRB2,TNFSF13B,CD274,CD209,PDCD1LG2,HAVCR2,CCR2
7_Member	GO Biological Processes	GO:0070665	positive regulation of leukocyte proliferation	-7.35455	-5.50105	22/150	199,301,942,952,970,1435,1436,3559,3569,3594,3600,6352,6469,7412,9466,10288,10673,29126,30835,80380,84868,729230	AIF1,ANXA1,CD86,CD38,CD70,CSF1,CSF1R,IL2RA,IL6,IL12RB1,IL15,CCL5,SHH,VCAM1,IL27RA,LILRB2,TNFSF13B,CD274,CD209,PDCD1LG2,HAVCR2,CCR2
7_Member	GO Biological Processes	GO:0051251	positive regulation of lymphocyte activation	-7.10285	-5.27379	36/357	199,301,558,857,942,952,970,1803,2621,3458,3549,3559,3569,3575,3594,3600,3956,6352,6469,7305,7412,8876,9466,10288,10673,10859,11006,29126,29851,30835,64127,80380,84868,114548,140885,729230	AIF1,ANXA1,AXL,CAV1,CD86,CD38,CD70,DPP4,GAS6,IFNG,IHH,IL2RA,IL6,IL7R,IL12RB1,IL15,LGALS1,CCL5,SHH,TYROBP,VCAM1,VNN1,IL27RA,LILRB2,TNFSF13B,LILRB1,LILRB4,CD274,ICOS,CD209,NOD2,PDCD1LG2,HAVCR2,NLRP3,SIRPA,CCR2
7_Member	GO Biological Processes	GO:0050671	positive regulation of lymphocyte proliferation	-6.76543	-4.96448	20/136	199,301,942,952,970,3559,3569,3594,3600,6352,6469,7412,9466,10288,10673,29126,30835,80380,84868,729230	AIF1,ANXA1,CD86,CD38,CD70,IL2RA,IL6,IL12RB1,IL15,CCL5,SHH,VCAM1,IL27RA,LILRB2,TNFSF13B,CD274,CD209,PDCD1LG2,HAVCR2,CCR2
7_Member	GO Biological Processes	GO:1903038	negative regulation of leukocyte cell-cell adhesion	-6.71221	-4.91863	20/137	301,942,2302,3123,3549,3559,3620,3902,5621,6469,10288,10859,11326,29126,53833,64600,80380,84868,339390,653499	ANXA1,CD86,FOXJ1,HLA-DRB1,IHH,IL2RA,IDO1,LAG3,PRNP,SHH,LILRB2,LILRB1,VSIG4,CD274,IL20RB,PLA2G2F,PDCD1LG2,HAVCR2,CLEC4G,LGALS7B
7_Member	GO Biological Processes	GO:0007162	negative regulation of cell adhesion	-5.92249	-4.23357	30/301	301,395,942,1600,2302,2633,3123,3371,3549,3559,3620,3902,3956,4241,5621,6469,7045,10288,10631,10859,11326,27299,29126,53833,64600,80380,84868,339390,340485,653499	ANXA1,ARHGAP6,CD86,DAB1,FOXJ1,GBP1,HLA-DRB1,TNC,IHH,IL2RA,IDO1,LAG3,LGALS1,MELTF,PRNP,SHH,TGFBI,LILRB2,POSTN,LILRB1,VSIG4,ADAMDEC1,CD274,IL20RB,PLA2G2F,PDCD1LG2,HAVCR2,CLEC4G,ACER2,LGALS7B
7_Member	GO Biological Processes	GO:0022408	negative regulation of cell-cell adhesion	-4.4655	-2.9662	20/191	301,942,2302,3123,3549,3559,3620,3902,5621,6469,10288,10859,11326,29126,53833,64600,80380,84868,339390,653499	ANXA1,CD86,FOXJ1,HLA-DRB1,IHH,IL2RA,IDO1,LAG3,PRNP,SHH,LILRB2,LILRB1,VSIG4,CD274,IL20RB,PLA2G2F,PDCD1LG2,HAVCR2,CLEC4G,LGALS7B
8_Summary	GO Biological Processes	GO:0048729	tissue morphogenesis	-18.901	-16.0172	79/668	70,72,374,960,1289,1301,1427,1435,1436,1832,1839,1956,2247,2252,2297,2303,2304,2316,2719,3082,3084,3169,3371,3549,3579,3624,3627,3673,3678,3690,3853,3868,3872,3909,4478,4638,4804,4920,5698,6469,6662,6909,6926,6928,7042,7043,7052,7124,7424,7475,7481,7849,8091,8646,8828,8928,9241,9423,9464,9496,10082,10371,10468,10630,23213,25928,25932,26249,26585,27063,27152,43847,51301,81792,84870,115908,144165,1…	ACTC1,ACTG2,AREG,CD44,COL5A1,COL11A1,CRYGS,CSF1,CSF1R,DSP,HBEGF,EGFR,FGF2,FGF7,FOXD1,FOXC2,FOXE1,FLNA,GPC3,HGF,NRG1,FOXA1,TNC,IHH,CXCR2,INHBA,CXCL10,ITGA2,ITGA5,ITGB3,KRT6A,KRT16,KRT17,LAMA3,MSN,MYLK,NGFR,ROR2,PSMB9,SHH,SOX9,TBX2,TBX3,HNF1B,TGFB2,TGFB3,TGM2,TNF,VEGFC,WNT6,WNT11,PAX8,HMGA2,CHRD,NRP2,FOXH1,NOG,NTN1,HAND2,TBX4,GPC6,SEMA3A,FST,PDPN,SULF1,SOSTDC1,CLIC4,KLHL3,GREM1,ANKRD1,INTU,KLK14,GC…
8_Member	GO Biological Processes	GO:0048729	tissue morphogenesis	-18.901	-16.0172	79/668	70,72,374,960,1289,1301,1427,1435,1436,1832,1839,1956,2247,2252,2297,2303,2304,2316,2719,3082,3084,3169,3371,3549,3579,3624,3627,3673,3678,3690,3853,3868,3872,3909,4478,4638,4804,4920,5698,6469,6662,6909,6926,6928,7042,7043,7052,7124,7424,7475,7481,7849,8091,8646,8828,8928,9241,9423,9464,9496,10082,10371,10468,10630,23213,25928,25932,26249,26585,27063,27152,43847,51301,81792,84870,115908,144165,1…	ACTC1,ACTG2,AREG,CD44,COL5A1,COL11A1,CRYGS,CSF1,CSF1R,DSP,HBEGF,EGFR,FGF2,FGF7,FOXD1,FOXC2,FOXE1,FLNA,GPC3,HGF,NRG1,FOXA1,TNC,IHH,CXCR2,INHBA,CXCL10,ITGA2,ITGA5,ITGB3,KRT6A,KRT16,KRT17,LAMA3,MSN,MYLK,NGFR,ROR2,PSMB9,SHH,SOX9,TBX2,TBX3,HNF1B,TGFB2,TGFB3,TGM2,TNF,VEGFC,WNT6,WNT11,PAX8,HMGA2,CHRD,NRP2,FOXH1,NOG,NTN1,HAND2,TBX4,GPC6,SEMA3A,FST,PDPN,SULF1,SOSTDC1,CLIC4,KLHL3,GREM1,ANKRD1,INTU,KLK14,GC…
8_Member	GO Biological Processes	GO:0002009	morphogenesis of an epithelium	-14.7798	-12.3086	64/557	374,960,1289,1427,1435,1436,1839,1956,2247,2252,2297,2303,2304,2316,2719,3082,3169,3371,3549,3579,3627,3678,3853,3868,3872,3909,4478,4804,4920,5698,6469,6662,6909,6926,6928,7042,7052,7124,7424,7475,7481,7849,8928,9241,9423,9464,9496,10082,10371,10468,10630,23213,25928,25932,26249,26585,27152,43847,81792,84870,115908,144165,151449,341640	AREG,CD44,COL5A1,CRYGS,CSF1,CSF1R,HBEGF,EGFR,FGF2,FGF7,FOXD1,FOXC2,FOXE1,FLNA,GPC3,HGF,FOXA1,TNC,IHH,CXCR2,CXCL10,ITGA5,KRT6A,KRT16,KRT17,LAMA3,MSN,NGFR,ROR2,PSMB9,SHH,SOX9,TBX2,TBX3,HNF1B,TGFB2,TGM2,TNF,VEGFC,WNT6,WNT11,PAX8,FOXH1,NOG,NTN1,HAND2,TBX4,GPC6,SEMA3A,FST,PDPN,SULF1,SOSTDC1,CLIC4,KLHL3,GREM1,INTU,KLK14,ADAMTS12,RSPO3,CTHRC1,PRICKLE1,GDF7,FREM2
8_Member	GO Biological Processes	GO:0022612	gland morphogenesis	-12.0833	-9.84763	26/125	374,857,1435,1436,1956,2252,3082,3169,3371,3569,4478,6469,6662,6909,6926,7042,7043,7052,7124,9241,9423,10371,23213,25928,55959,151449	AREG,CAV1,CSF1,CSF1R,EGFR,FGF7,HGF,FOXA1,TNC,IL6,MSN,SHH,SOX9,TBX2,TBX3,TGFB2,TGFB3,TGM2,TNF,NOG,NTN1,SEMA3A,SULF1,SOSTDC1,SULF2,GDF7
8_Member	GO Biological Processes	GO:0048732	gland development	-8.78538	-6.80648	45/444	301,374,857,1435,1436,1956,2001,2252,2304,2624,3082,3084,3169,3213,3371,3549,3569,3673,4478,5021,6469,6662,6909,6926,6928,7042,7043,7052,7124,7481,7498,7849,9241,9423,9464,9480,9914,10272,10371,23213,25928,54658,55959,151449,255738	ANXA1,AREG,CAV1,CSF1,CSF1R,EGFR,ELF5,FGF7,FOXE1,GATA2,HGF,NRG1,FOXA1,HOXB3,TNC,IHH,IL6,ITGA2,MSN,OXTR,SHH,SOX9,TBX2,TBX3,HNF1B,TGFB2,TGFB3,TGM2,TNF,WNT11,XDH,PAX8,NOG,NTN1,HAND2,ONECUT2,ATP2C2,FSTL3,SEMA3A,SULF1,SOSTDC1,UGT1A1,SULF2,GDF7,PCSK9
8_Member	GO Biological Processes	GO:0061138	morphogenesis of a branching epithelium	-8.07124	-6.15955	26/187	374,1435,2247,2252,2297,2303,2719,3082,3169,3371,3549,6469,6662,6926,6928,7052,7124,7475,7849,9241,10371,23213,25932,26585,84870,151449	AREG,CSF1,FGF2,FGF7,FOXD1,FOXC2,GPC3,HGF,FOXA1,TNC,IHH,SHH,SOX9,TBX3,HNF1B,TGM2,TNF,WNT6,PAX8,NOG,SEMA3A,SULF1,CLIC4,GREM1,RSPO3,GDF7
8_Member	GO Biological Processes	GO:0110111	negative regulation of animal organ morphogenesis	-7.46314	-5.59833	11/35	1101,2303,4982,6909,6928,7042,7124,7849,9241,23213,26585	CHAD,FOXC2,TNFRSF11B,TBX2,HNF1B,TGFB2,TNF,PAX8,NOG,SULF1,GREM1
8_Member	GO Biological Processes	GO:2000027	regulation of animal organ morphogenesis	-7.45475	-5.59136	30/256	1101,1435,2252,2303,2719,3082,4804,4920,4982,5698,6469,6662,6909,6928,7042,7043,7124,7475,7481,7849,9241,9464,10082,23213,26585,55959,84870,115908,144165,401138	CHAD,CSF1,FGF7,FOXC2,GPC3,HGF,NGFR,ROR2,TNFRSF11B,PSMB9,SHH,SOX9,TBX2,HNF1B,TGFB2,TGFB3,TNF,WNT6,WNT11,PAX8,NOG,HAND2,GPC6,SULF1,GREM1,SULF2,RSPO3,CTHRC1,PRICKLE1,AMTN
8_Member	GO Biological Processes	GO:0001763	morphogenesis of a branching structure	-7.41464	-5.5541	26/201	374,1435,2247,2252,2297,2303,2719,3082,3169,3371,3549,6469,6662,6926,6928,7052,7124,7475,7849,9241,10371,23213,25932,26585,84870,151449	AREG,CSF1,FGF2,FGF7,FOXD1,FOXC2,GPC3,HGF,FOXA1,TNC,IHH,SHH,SOX9,TBX3,HNF1B,TGM2,TNF,WNT6,PAX8,NOG,SEMA3A,SULF1,CLIC4,GREM1,RSPO3,GDF7
8_Member	GO Biological Processes	GO:0001655	urogenital system development	-6.93615	-5.12226	34/331	301,793,2018,2200,2247,2297,2302,2303,2624,2719,3169,3248,3371,3579,4091,4318,6469,6662,6928,7042,7380,7475,7481,7849,8710,9241,10272,23213,26249,26585,28999,51301,55959,255738	ANXA1,CALB1,EMX2,FBN1,FGF2,FOXD1,FOXJ1,FOXC2,GATA2,GPC3,FOXA1,HPGD,TNC,CXCR2,SMAD6,MMP9,SHH,SOX9,HNF1B,TGFB2,UPK3A,WNT6,WNT11,PAX8,SERPINB7,NOG,FSTL3,SULF1,KLHL3,GREM1,KLF15,GCNT4,SULF2,PCSK9
8_Member	GO Biological Processes	GO:0060562	epithelial tube morphogenesis	-6.93615	-5.12226	34/331	374,1435,1436,2247,2297,2303,2719,3169,3371,3549,3579,3627,6469,6662,6909,6926,6928,7042,7124,7475,7481,7849,8928,9241,9423,9464,25928,25932,26249,26585,81792,115908,144165,151449	AREG,CSF1,CSF1R,FGF2,FOXD1,FOXC2,GPC3,FOXA1,TNC,IHH,CXCR2,CXCL10,SHH,SOX9,TBX2,TBX3,HNF1B,TGFB2,TNF,WNT6,WNT11,PAX8,FOXH1,NOG,NTN1,HAND2,SOSTDC1,CLIC4,KLHL3,GREM1,ADAMTS12,CTHRC1,PRICKLE1,GDF7
8_Member	GO Biological Processes	GO:0072001	renal system development	-6.1681	-4.44819	30/293	793,2018,2200,2247,2297,2302,2303,2719,3248,3579,4091,4318,6469,6662,6928,7042,7380,7475,7481,7849,8710,9241,10272,23213,26249,26585,28999,51301,55959,255738	CALB1,EMX2,FBN1,FGF2,FOXD1,FOXJ1,FOXC2,GPC3,HPGD,CXCR2,SMAD6,MMP9,SHH,SOX9,HNF1B,TGFB2,UPK3A,WNT6,WNT11,PAX8,SERPINB7,NOG,FSTL3,SULF1,KLHL3,GREM1,KLF15,GCNT4,SULF2,PCSK9
8_Member	GO Biological Processes	GO:0001822	kidney development	-5.9604	-4.2664	29/284	793,2200,2247,2297,2302,2303,2719,3248,3579,4091,4318,6469,6662,6928,7042,7380,7475,7481,7849,8710,9241,10272,23213,26249,26585,28999,51301,55959,255738	CALB1,FBN1,FGF2,FOXD1,FOXJ1,FOXC2,GPC3,HPGD,CXCR2,SMAD6,MMP9,SHH,SOX9,HNF1B,TGFB2,UPK3A,WNT6,WNT11,PAX8,SERPINB7,NOG,FSTL3,SULF1,KLHL3,GREM1,KLF15,GCNT4,SULF2,PCSK9
8_Member	GO Biological Processes	GO:0048754	branching morphogenesis of an epithelial tube	-5.83863	-4.15889	20/155	374,1435,2247,2297,2303,2719,3169,3371,3549,6469,6662,6926,6928,7124,7475,7849,9241,25932,26585,151449	AREG,CSF1,FGF2,FOXD1,FOXC2,GPC3,FOXA1,TNC,IHH,SHH,SOX9,TBX3,HNF1B,TNF,WNT6,PAX8,NOG,CLIC4,GREM1,GDF7
8_Member	GO Biological Processes	GO:0072006	nephron development	-5.72597	-4.06095	19/144	793,2247,2297,2302,2303,2719,6469,6662,6928,7475,7481,7849,8710,9241,23213,26249,26585,28999,55959	CALB1,FGF2,FOXD1,FOXJ1,FOXC2,GPC3,SHH,SOX9,HNF1B,WNT6,WNT11,PAX8,SERPINB7,NOG,SULF1,KLHL3,GREM1,KLF15,SULF2
8_Member	GO Biological Processes	GO:0060993	kidney morphogenesis	-5.62776	-3.97786	15/95	793,2247,2297,2302,2719,6469,6662,6928,7475,7481,7849,9241,26249,26585,51301	CALB1,FGF2,FOXD1,FOXJ1,GPC3,SHH,SOX9,HNF1B,WNT6,WNT11,PAX8,NOG,KLHL3,GREM1,GCNT4
8_Member	GO Biological Processes	GO:0072009	nephron epithelium development	-5.47713	-3.83674	16/110	793,2247,2297,2302,2303,2719,6469,6662,6928,7475,7481,7849,9241,26249,26585,28999	CALB1,FGF2,FOXD1,FOXJ1,FOXC2,GPC3,SHH,SOX9,HNF1B,WNT6,WNT11,PAX8,NOG,KLHL3,GREM1,KLF15
8_Member	GO Biological Processes	GO:0001657	ureteric bud development	-5.45418	-3.81885	15/98	793,2247,2297,2302,2303,2719,4091,6469,6662,6928,7475,7481,7849,9241,26585	CALB1,FGF2,FOXD1,FOXJ1,FOXC2,GPC3,SMAD6,SHH,SOX9,HNF1B,WNT6,WNT11,PAX8,NOG,GREM1
8_Member	GO Biological Processes	GO:0072163	mesonephric epithelium development	-5.39792	-3.77347	15/99	793,2247,2297,2302,2303,2719,4091,6469,6662,6928,7475,7481,7849,9241,26585	CALB1,FGF2,FOXD1,FOXJ1,FOXC2,GPC3,SMAD6,SHH,SOX9,HNF1B,WNT6,WNT11,PAX8,NOG,GREM1
8_Member	GO Biological Processes	GO:0072164	mesonephric tubule development	-5.39792	-3.77347	15/99	793,2247,2297,2302,2303,2719,4091,6469,6662,6928,7475,7481,7849,9241,26585	CALB1,FGF2,FOXD1,FOXJ1,FOXC2,GPC3,SMAD6,SHH,SOX9,HNF1B,WNT6,WNT11,PAX8,NOG,GREM1
8_Member	GO Biological Processes	GO:1905330	regulation of morphogenesis of an epithelium	-5.34678	-3.72944	21/181	2252,2719,3082,3627,4920,5698,6469,6662,6909,6928,7124,7481,7849,9241,10082,23213,26585,81792,84870,115908,144165	FGF7,GPC3,HGF,CXCL10,ROR2,PSMB9,SHH,SOX9,TBX2,HNF1B,TNF,WNT11,PAX8,NOG,GPC6,SULF1,GREM1,ADAMTS12,RSPO3,CTHRC1,PRICKLE1
8_Member	GO Biological Processes	GO:0072073	kidney epithelium development	-5.20897	-3.60387	18/142	793,2247,2297,2302,2303,2719,3579,4091,6469,6662,6928,7475,7481,7849,9241,26249,26585,28999	CALB1,FGF2,FOXD1,FOXJ1,FOXC2,GPC3,CXCR2,SMAD6,SHH,SOX9,HNF1B,WNT6,WNT11,PAX8,NOG,KLHL3,GREM1,KLF15
8_Member	GO Biological Processes	GO:0001823	mesonephros development	-5.18044	-3.58004	15/103	793,2247,2297,2302,2303,2719,4091,6469,6662,6928,7475,7481,7849,9241,26585	CALB1,FGF2,FOXD1,FOXJ1,FOXC2,GPC3,SMAD6,SHH,SOX9,HNF1B,WNT6,WNT11,PAX8,NOG,GREM1
8_Member	GO Biological Processes	GO:0072078	nephron tubule morphogenesis	-4.80628	-3.25729	12/73	2247,2297,2719,6469,6662,6928,7475,7481,7849,9241,26249,26585	FGF2,FOXD1,GPC3,SHH,SOX9,HNF1B,WNT6,WNT11,PAX8,NOG,KLHL3,GREM1
8_Member	GO Biological Processes	GO:0072088	nephron epithelium morphogenesis	-4.68346	-3.15279	12/75	2247,2297,2719,6469,6662,6928,7475,7481,7849,9241,26249,26585	FGF2,FOXD1,GPC3,SHH,SOX9,HNF1B,WNT6,WNT11,PAX8,NOG,KLHL3,GREM1
8_Member	GO Biological Processes	GO:0060675	ureteric bud morphogenesis	-4.57688	-3.05931	11/65	2247,2297,2719,6469,6662,6928,7475,7481,7849,9241,26585	FGF2,FOXD1,GPC3,SHH,SOX9,HNF1B,WNT6,WNT11,PAX8,NOG,GREM1
8_Member	GO Biological Processes	GO:0061333	renal tubule morphogenesis	-4.56499	-3.05212	12/77	2247,2297,2719,6469,6662,6928,7475,7481,7849,9241,26249,26585	FGF2,FOXD1,GPC3,SHH,SOX9,HNF1B,WNT6,WNT11,PAX8,NOG,KLHL3,GREM1
8_Member	GO Biological Processes	GO:0072028	nephron morphogenesis	-4.56499	-3.05212	12/77	2247,2297,2719,6469,6662,6928,7475,7481,7849,9241,26249,26585	FGF2,FOXD1,GPC3,SHH,SOX9,HNF1B,WNT6,WNT11,PAX8,NOG,KLHL3,GREM1
8_Member	GO Biological Processes	GO:0072171	mesonephric tubule morphogenesis	-4.51248	-3.00883	11/66	2247,2297,2719,6469,6662,6928,7475,7481,7849,9241,26585	FGF2,FOXD1,GPC3,SHH,SOX9,HNF1B,WNT6,WNT11,PAX8,NOG,GREM1
8_Member	GO Biological Processes	GO:0072079	nephron tubule formation	-4.47059	-2.97068	6/18	6662,6928,7475,7849,9241,26585	SOX9,HNF1B,WNT6,PAX8,NOG,GREM1
8_Member	GO Biological Processes	GO:0060688	regulation of morphogenesis of a branching structure	-4.42138	-2.92883	10/56	2252,3082,6469,6662,6928,7124,7849,9241,23213,26585	FGF7,HGF,SHH,SOX9,HNF1B,TNF,PAX8,NOG,SULF1,GREM1
8_Member	GO Biological Processes	GO:0072080	nephron tubule development	-4.37859	-2.89027	13/93	793,2247,2297,2719,6469,6662,6928,7475,7481,7849,9241,26249,26585	CALB1,FGF2,FOXD1,GPC3,SHH,SOX9,HNF1B,WNT6,WNT11,PAX8,NOG,KLHL3,GREM1
8_Member	GO Biological Processes	GO:0061326	renal tubule development	-4.27988	-2.80927	13/95	793,2247,2297,2719,6469,6662,6928,7475,7481,7849,9241,26249,26585	CALB1,FGF2,FOXD1,GPC3,SHH,SOX9,HNF1B,WNT6,WNT11,PAX8,NOG,KLHL3,GREM1
8_Member	GO Biological Processes	GO:0001658	branching involved in ureteric bud morphogenesis	-4.21874	-2.75615	10/59	2247,2297,2719,6469,6662,6928,7475,7849,9241,26585	FGF2,FOXD1,GPC3,SHH,SOX9,HNF1B,WNT6,PAX8,NOG,GREM1
8_Member	GO Biological Processes	GO:0110110	positive regulation of animal organ morphogenesis	-4.12988	-2.68344	12/85	1435,2252,4804,6662,7042,7475,7481,7849,9241,9464,26585,401138	CSF1,FGF7,NGFR,SOX9,TGFB2,WNT6,WNT11,PAX8,NOG,HAND2,GREM1,AMTN
8_Member	GO Biological Processes	GO:0001656	metanephros development	-3.83894	-2.43021	12/91	793,2200,2297,2302,2303,2719,3579,6469,6662,6928,7849,26585	CALB1,FBN1,FOXD1,FOXJ1,FOXC2,GPC3,CXCR2,SHH,SOX9,HNF1B,PAX8,GREM1
8_Member	GO Biological Processes	GO:0090183	regulation of kidney development	-3.66954	-2.29177	9/56	2297,4318,6469,6662,6928,7849,8710,9241,26585	FOXD1,MMP9,SHH,SOX9,HNF1B,PAX8,SERPINB7,NOG,GREM1
8_Member	GO Biological Processes	GO:2001054	negative regulation of mesenchymal cell apoptotic process	-3.46885	-2.1271	4/10	6469,6662,6928,7849	SHH,SOX9,HNF1B,PAX8
8_Member	GO Biological Processes	GO:0060602	branch elongation of an epithelium	-3.26645	-1.95321	5/19	374,3371,6469,6662,6928	AREG,TNC,SHH,SOX9,HNF1B
8_Member	GO Biological Processes	GO:0090184	positive regulation of kidney development	-3.19977	-1.89806	7/40	2297,6469,6662,7849,8710,9241,26585	FOXD1,SHH,SOX9,PAX8,SERPINB7,NOG,GREM1
8_Member	GO Biological Processes	GO:0003401	axis elongation	-3.13226	-1.84208	6/30	374,3371,6469,6662,6928,7481	AREG,TNC,SHH,SOX9,HNF1B,WNT11
8_Member	GO Biological Processes	GO:2001053	regulation of mesenchymal cell apoptotic process	-3.1225	-1.83732	4/12	6469,6662,6928,7849	SHH,SOX9,HNF1B,PAX8
8_Member	GO Biological Processes	GO:0097152	mesenchymal cell apoptotic process	-2.9758	-1.72541	4/13	6469,6662,6928,7849	SHH,SOX9,HNF1B,PAX8
8_Member	GO Biological Processes	GO:0090189	regulation of branching involved in ureteric bud morphogenesis	-2.95188	-1.70634	5/22	6662,6928,7849,9241,26585	SOX9,HNF1B,PAX8,NOG,GREM1
8_Member	GO Biological Processes	GO:0061217	regulation of mesonephros development	-2.68738	-1.48787	5/25	6662,6928,7849,9241,26585	SOX9,HNF1B,PAX8,NOG,GREM1
8_Member	GO Biological Processes	GO:0090185	negative regulation of kidney development	-2.50532	-1.3412	4/17	4318,6469,6928,7849	MMP9,SHH,HNF1B,PAX8
8_Member	GO Biological Processes	GO:0072172	mesonephric tubule formation	-2.43302	-1.28267	3/9	6928,9241,26585	HNF1B,NOG,GREM1
8_Member	GO Biological Processes	GO:0090190	positive regulation of branching involved in ureteric bud morphogenesis	-2.40909	-1.26395	4/18	6662,7849,9241,26585	SOX9,PAX8,NOG,GREM1
8_Member	GO Biological Processes	GO:0035148	tube formation	-2.37474	-1.23739	13/150	6469,6662,6928,7042,7052,7475,7849,9241,26585,84913,115908,144165,151449	SHH,SOX9,HNF1B,TGFB2,TGM2,WNT6,PAX8,NOG,GREM1,ATOH8,CTHRC1,PRICKLE1,GDF7
8_Member	GO Biological Processes	GO:0016331	morphogenesis of embryonic epithelium	-2.35033	-1.21493	13/151	6469,6662,6928,7042,7424,7475,7849,9241,23213,26585,115908,144165,151449	SHH,SOX9,HNF1B,TGFB2,VEGFC,WNT6,PAX8,NOG,SULF1,GREM1,CTHRC1,PRICKLE1,GDF7
8_Member	GO Biological Processes	GO:0030878	thyroid gland development	-2.15635	-1.06801	4/21	2304,3213,6469,7849	FOXE1,HOXB3,SHH,PAX8
8_Member	GO Biological Processes	GO:0061213	positive regulation of mesonephros development	-2.15635	-1.06801	4/21	6662,7849,9241,26585	SOX9,PAX8,NOG,GREM1
9_Summary	GO Biological Processes	GO:0002573	myeloid leukocyte differentiation	-18.3587	-15.5176	42/211	302,632,714,1021,1435,1436,1437,1440,2200,2207,2624,2719,3123,3458,3600,3624,4318,4495,4920,5153,6348,6688,7124,7305,8111,8840,10202,10272,10537,10859,11006,11025,54209,54997,55509,56975,116071,126014,130733,133308,135228,284266,87,3218,3589,4015,8367,10398,23601,26013,85477,121504,440712,653604,301,2302,3549,3902,6469,114771	ANXA2,BGLAP,C1QC,CDK6,CSF1,CSF1R,CSF2,CSF3,FBN1,FCER1G,GATA2,GPC3,HLA-DRB1,IFNG,IL15,INHBA,MMP9,MT1G,ROR2,PDE1B,CCL3,SPI1,TNF,TYROBP,GPR68,CCN4,DHRS2,FSTL3,UBD,LILRB1,LILRB4,LILRB3,TREM2,TESC,BATF3,FAM20C,BATF2,OSCAR,TMEM178A,SLC9B2,CD109,SIGLEC15,ACTN1,HOXB8,IL11,LOX,H4C5,MYL9,CLEC5A,L3MBTL1,SCIN,H4-16,RHEX,H3C13,ANXA1,FOXJ1,IHH,LAG3,SHH,PGLYRP3
9_Member	GO Biological Processes	GO:0002573	myeloid leukocyte differentiation	-18.3587	-15.5176	42/211	302,632,714,1021,1435,1436,1437,1440,2200,2207,2624,2719,3123,3458,3600,3624,4318,4495,4920,5153,6348,6688,7124,7305,8111,8840,10202,10272,10537,10859,11006,11025,54209,54997,55509,56975,116071,126014,130733,133308,135228,284266	ANXA2,BGLAP,C1QC,CDK6,CSF1,CSF1R,CSF2,CSF3,FBN1,FCER1G,GATA2,GPC3,HLA-DRB1,IFNG,IL15,INHBA,MMP9,MT1G,ROR2,PDE1B,CCL3,SPI1,TNF,TYROBP,GPR68,CCN4,DHRS2,FSTL3,UBD,LILRB1,LILRB4,LILRB3,TREM2,TESC,BATF3,FAM20C,BATF2,OSCAR,TMEM178A,SLC9B2,CD109,SIGLEC15
9_Member	GO Biological Processes	GO:0030099	myeloid cell differentiation	-14.024	-11.6289	54/433	87,302,632,714,1021,1435,1436,1437,1440,2200,2207,2624,2719,3123,3218,3458,3589,3600,3624,4015,4318,4495,4920,5153,6348,6688,7124,7305,8111,8367,8840,10202,10272,10398,10537,10859,11006,11025,23601,26013,54209,54997,55509,56975,85477,116071,121504,126014,130733,133308,135228,284266,440712,653604	ACTN1,ANXA2,BGLAP,C1QC,CDK6,CSF1,CSF1R,CSF2,CSF3,FBN1,FCER1G,GATA2,GPC3,HLA-DRB1,HOXB8,IFNG,IL11,IL15,INHBA,LOX,MMP9,MT1G,ROR2,PDE1B,CCL3,SPI1,TNF,TYROBP,GPR68,H4C5,CCN4,DHRS2,FSTL3,MYL9,UBD,LILRB1,LILRB4,LILRB3,CLEC5A,L3MBTL1,TREM2,TESC,BATF3,FAM20C,SCIN,BATF2,H4-16,OSCAR,TMEM178A,SLC9B2,CD109,SIGLEC15,RHEX,H3C13
9_Member	GO Biological Processes	GO:0030316	osteoclast differentiation	-12.8562	-10.5514	24/98	302,632,1435,1436,2200,2207,2719,3458,6348,7124,7305,8111,8840,10272,10859,11006,11025,54209,56975,126014,130733,133308,135228,284266	ANXA2,BGLAP,CSF1,CSF1R,FBN1,FCER1G,GPC3,IFNG,CCL3,TNF,TYROBP,GPR68,CCN4,FSTL3,LILRB1,LILRB4,LILRB3,TREM2,FAM20C,OSCAR,TMEM178A,SLC9B2,CD109,SIGLEC15
9_Member	GO Biological Processes	GO:0045637	regulation of myeloid cell differentiation	-10.0467	-7.98605	35/264	632,714,1021,1435,1437,1440,2200,2624,3123,3218,3458,3624,4015,4920,6348,6688,7124,7305,8111,8367,10272,10398,10859,11006,11025,26013,54209,54997,85477,121504,130733,133308,284266,440712,653604	BGLAP,C1QC,CDK6,CSF1,CSF2,CSF3,FBN1,GATA2,HLA-DRB1,HOXB8,IFNG,INHBA,LOX,ROR2,CCL3,SPI1,TNF,TYROBP,GPR68,H4C5,FSTL3,MYL9,LILRB1,LILRB4,LILRB3,L3MBTL1,TREM2,TESC,SCIN,H4-16,TMEM178A,SLC9B2,SIGLEC15,RHEX,H3C13
9_Member	GO Biological Processes	GO:0002761	regulation of myeloid leukocyte differentiation	-9.77994	-7.73254	23/123	632,714,1021,1435,2200,2624,3123,3458,3624,4920,6348,7124,7305,8111,10272,10859,11006,11025,54209,54997,130733,133308,284266	BGLAP,C1QC,CDK6,CSF1,FBN1,GATA2,HLA-DRB1,IFNG,INHBA,ROR2,CCL3,TNF,TYROBP,GPR68,FSTL3,LILRB1,LILRB4,LILRB3,TREM2,TESC,TMEM178A,SLC9B2,SIGLEC15
9_Member	GO Biological Processes	GO:0045670	regulation of osteoclast differentiation	-8.61714	-6.6511	16/67	632,1435,2200,3458,6348,7124,7305,8111,10272,10859,11006,11025,54209,130733,133308,284266	BGLAP,CSF1,FBN1,IFNG,CCL3,TNF,TYROBP,GPR68,FSTL3,LILRB1,LILRB4,LILRB3,TREM2,TMEM178A,SLC9B2,SIGLEC15
9_Member	GO Biological Processes	GO:1902106	negative regulation of leukocyte differentiation	-7.18753	-5.34913	18/105	301,714,1021,2200,2302,2624,3549,3624,3902,6348,6469,8111,10272,10859,11006,11025,114771,130733	ANXA1,C1QC,CDK6,FBN1,FOXJ1,GATA2,IHH,INHBA,LAG3,CCL3,SHH,GPR68,FSTL3,LILRB1,LILRB4,LILRB3,PGLYRP3,TMEM178A
9_Member	GO Biological Processes	GO:0002762	negative regulation of myeloid leukocyte differentiation	-6.54182	-4.76494	12/51	714,1021,2200,2624,3624,6348,8111,10272,10859,11006,11025,130733	C1QC,CDK6,FBN1,GATA2,INHBA,CCL3,GPR68,FSTL3,LILRB1,LILRB4,LILRB3,TMEM178A
9_Member	GO Biological Processes	GO:1903707	negative regulation of hemopoiesis	-6.3138	-4.5708	21/158	301,714,1021,2200,2302,2624,3218,3549,3624,3902,6348,6469,8111,8367,10272,10859,11006,11025,114771,121504,130733	ANXA1,C1QC,CDK6,FBN1,FOXJ1,GATA2,HOXB8,IHH,INHBA,LAG3,CCL3,SHH,GPR68,H4C5,FSTL3,LILRB1,LILRB4,LILRB3,PGLYRP3,H4-16,TMEM178A
9_Member	GO Biological Processes	GO:0045638	negative regulation of myeloid cell differentiation	-5.62776	-3.97786	15/95	714,1021,2200,2624,3218,3624,6348,8111,8367,10272,10859,11006,11025,121504,130733	C1QC,CDK6,FBN1,GATA2,HOXB8,INHBA,CCL3,GPR68,H4C5,FSTL3,LILRB1,LILRB4,LILRB3,H4-16,TMEM178A
9_Member	GO Biological Processes	GO:0045671	negative regulation of osteoclast differentiation	-4.12156	-2.67785	7/29	2200,6348,10272,10859,11006,11025,130733	FBN1,CCL3,FSTL3,LILRB1,LILRB4,LILRB3,TMEM178A
10_Summary	GO Biological Processes	GO:0002237	response to molecule of bacterial origin	-17.7634	-14.9735	54/356	356,558,721,929,942,1234,1437,1440,2326,2672,2706,2919,3055,3248,3383,3569,3595,3620,3627,4091,4283,4360,5473,6278,6279,6280,6348,6352,6372,6373,6374,7054,7096,7124,7431,9971,10288,10333,10804,10859,11009,26525,27063,29126,54209,54658,56300,64127,80380,84868,114548,140885,342979,440068,301,632,1066,1956,3169,3371,3600,3624,3673,3779,4246,4478,6662,7475,7481,8928,54762,54997,56937	FASLG,AXL,C4B,CD14,CD86,CCR5,CSF2,CSF3,FMO1,GFI1,GJB2,CXCL1,HCK,HPGD,ICAM1,IL6,IL12RB2,IDO1,CXCL10,SMAD6,CXCL9,MRC1,PPBP,S100A7,S100A8,S100A9,CCL3,CCL5,CXCL6,CXCL11,CXCL5,TH,TLR1,TNF,VIM,NR1H4,LILRB2,TLR6,GJB6,LILRB1,IL24,IL36RN,ANKRD1,CD274,TREM2,UGT1A1,IL36G,NOD2,PDCD1LG2,HAVCR2,NLRP3,SIRPA,PALM3,CARD17,ANXA1,BGLAP,CES1,EGFR,FOXA1,TNC,IL15,INHBA,ITGA2,KCNMB1,SCGB2A1,MSN,SOX9,WNT6,WNT11,FOXH1,GR…
10_Member	GO Biological Processes	GO:0002237	response to molecule of bacterial origin	-17.7634	-14.9735	54/356	356,558,721,929,942,1234,1437,1440,2326,2672,2706,2919,3055,3248,3383,3569,3595,3620,3627,4091,4283,4360,5473,6278,6279,6280,6348,6352,6372,6373,6374,7054,7096,7124,7431,9971,10288,10333,10804,10859,11009,26525,27063,29126,54209,54658,56300,64127,80380,84868,114548,140885,342979,440068	FASLG,AXL,C4B,CD14,CD86,CCR5,CSF2,CSF3,FMO1,GFI1,GJB2,CXCL1,HCK,HPGD,ICAM1,IL6,IL12RB2,IDO1,CXCL10,SMAD6,CXCL9,MRC1,PPBP,S100A7,S100A8,S100A9,CCL3,CCL5,CXCL6,CXCL11,CXCL5,TH,TLR1,TNF,VIM,NR1H4,LILRB2,TLR6,GJB6,LILRB1,IL24,IL36RN,ANKRD1,CD274,TREM2,UGT1A1,IL36G,NOD2,PDCD1LG2,HAVCR2,NLRP3,SIRPA,PALM3,CARD17
10_Member	GO Biological Processes	GO:0032496	response to lipopolysaccharide	-16.9318	-14.219	51/334	356,558,929,942,1234,1437,1440,2326,2672,2706,2919,3055,3248,3383,3569,3595,3620,3627,4091,4283,4360,5473,6278,6279,6280,6348,6352,6372,6373,6374,7054,7124,7431,9971,10288,10804,10859,11009,26525,27063,29126,54209,54658,56300,64127,80380,84868,114548,140885,342979,440068	FASLG,AXL,CD14,CD86,CCR5,CSF2,CSF3,FMO1,GFI1,GJB2,CXCL1,HCK,HPGD,ICAM1,IL6,IL12RB2,IDO1,CXCL10,SMAD6,CXCL9,MRC1,PPBP,S100A7,S100A8,S100A9,CCL3,CCL5,CXCL6,CXCL11,CXCL5,TH,TNF,VIM,NR1H4,LILRB2,GJB6,LILRB1,IL24,IL36RN,ANKRD1,CD274,TREM2,UGT1A1,IL36G,NOD2,PDCD1LG2,HAVCR2,NLRP3,SIRPA,PALM3,CARD17
10_Member	GO Biological Processes	GO:0071219	cellular response to molecule of bacterial origin	-15.1611	-12.6409	39/222	558,929,942,1234,1437,1440,2672,2919,3055,3383,3569,3627,4283,4360,5473,6348,6352,6372,6373,6374,7096,7124,7431,9971,10288,10333,10859,11009,26525,27063,29126,54209,56300,64127,80380,84868,114548,140885,440068	AXL,CD14,CD86,CCR5,CSF2,CSF3,GFI1,CXCL1,HCK,ICAM1,IL6,CXCL10,CXCL9,MRC1,PPBP,CCL3,CCL5,CXCL6,CXCL11,CXCL5,TLR1,TNF,VIM,NR1H4,LILRB2,TLR6,LILRB1,IL24,IL36RN,ANKRD1,CD274,TREM2,IL36G,NOD2,PDCD1LG2,HAVCR2,NLRP3,SIRPA,CARD17
10_Member	GO Biological Processes	GO:0071222	cellular response to lipopolysaccharide	-13.8376	-11.4638	36/208	558,929,942,1234,1437,1440,2672,2919,3055,3383,3569,3627,4283,4360,5473,6348,6352,6372,6373,6374,7124,7431,9971,10288,10859,11009,26525,27063,29126,56300,64127,80380,84868,114548,140885,440068	AXL,CD14,CD86,CCR5,CSF2,CSF3,GFI1,CXCL1,HCK,ICAM1,IL6,CXCL10,CXCL9,MRC1,PPBP,CCL3,CCL5,CXCL6,CXCL11,CXCL5,TNF,VIM,NR1H4,LILRB2,LILRB1,IL24,IL36RN,ANKRD1,CD274,IL36G,NOD2,PDCD1LG2,HAVCR2,NLRP3,SIRPA,CARD17
10_Member	GO Biological Processes	GO:0071216	cellular response to biotic stimulus	-13.6364	-11.2858	39/246	558,929,942,1234,1437,1440,2672,2919,3055,3383,3569,3627,4283,4360,5473,6348,6352,6372,6373,6374,7096,7124,7431,9971,10288,10333,10859,11009,26525,27063,29126,54209,56300,64127,80380,84868,114548,140885,440068	AXL,CD14,CD86,CCR5,CSF2,CSF3,GFI1,CXCL1,HCK,ICAM1,IL6,CXCL10,CXCL9,MRC1,PPBP,CCL3,CCL5,CXCL6,CXCL11,CXCL5,TLR1,TNF,VIM,NR1H4,LILRB2,TLR6,LILRB1,IL24,IL36RN,ANKRD1,CD274,TREM2,IL36G,NOD2,PDCD1LG2,HAVCR2,NLRP3,SIRPA,CARD17
10_Member	GO Biological Processes	GO:0071396	cellular response to lipid	-10.1472	-8.07276	57/590	301,558,632,929,942,1066,1234,1437,1440,1956,2672,2706,2919,3055,3169,3371,3383,3569,3600,3624,3627,3673,3779,4246,4283,4360,4478,5473,6348,6352,6372,6373,6374,6662,7124,7431,7475,7481,8928,9971,10288,10859,11009,26525,27063,29126,54658,54762,54997,56300,56937,64127,80380,84868,114548,140885,440068	ANXA1,AXL,BGLAP,CD14,CD86,CES1,CCR5,CSF2,CSF3,EGFR,GFI1,GJB2,CXCL1,HCK,FOXA1,TNC,ICAM1,IL6,IL15,INHBA,CXCL10,ITGA2,KCNMB1,SCGB2A1,CXCL9,MRC1,MSN,PPBP,CCL3,CCL5,CXCL6,CXCL11,CXCL5,SOX9,TNF,VIM,WNT6,WNT11,FOXH1,NR1H4,LILRB2,LILRB1,IL24,IL36RN,ANKRD1,CD274,UGT1A1,GRAMD1C,TESC,IL36G,PMEPA1,NOD2,PDCD1LG2,HAVCR2,NLRP3,SIRPA,CARD17
11_Summary	GO Biological Processes	GO:0009611	response to wounding	-17.3983	-14.6319	79/708	87,199,240,301,302,348,558,710,857,960,1001,1289,1311,1832,1839,1956,2069,2152,2162,2191,2207,2247,2252,2303,2316,2335,2596,2621,2624,2696,3084,3371,3569,3624,3673,3678,3690,3848,3853,3956,4015,4638,5023,5055,5265,5328,5329,5460,5653,6279,6288,6442,6469,7042,7043,7103,7124,7294,7305,7980,8840,9241,10398,10630,10631,11009,11202,23098,23162,30846,55959,56963,89790,113146,131566,135228,645027,653604…	ACTN1,AIF1,ALOX5,ANXA1,ANXA2,APOE,AXL,SERPING1,CAV1,CD44,CDH3,COL5A1,COMP,DSP,HBEGF,EGFR,EREG,F3,F13A1,FAP,FCER1G,FGF2,FGF7,FOXC2,FLNA,FN1,GAP43,GAS6,GATA2,GIPR,NRG1,TNC,IL6,INHBA,ITGA2,ITGA5,ITGB3,KRT1,KRT6A,LGALS1,LOX,MYLK,P2RX1,SERPINB2,SERPINA1,PLAU,PLAUR,POU5F1,KLK6,S100A8,SAA1,SGCA,SHH,TGFB2,TGFB3,TSPAN8,TNF,TXK,TYROBP,TFPI2,CCN4,NOG,MYL9,PDPN,POSTN,IL24,KLK8,SARM1,MAPK8IP3,EHD2,SULF2,RGMA,…
11_Member	GO Biological Processes	GO:0009611	response to wounding	-17.3983	-14.6319	79/708	87,199,240,301,302,348,558,710,857,960,1001,1289,1311,1832,1839,1956,2069,2152,2162,2191,2207,2247,2252,2303,2316,2335,2596,2621,2624,2696,3084,3371,3569,3624,3673,3678,3690,3848,3853,3956,4015,4638,5023,5055,5265,5328,5329,5460,5653,6279,6288,6442,6469,7042,7043,7103,7124,7294,7305,7980,8840,9241,10398,10630,10631,11009,11202,23098,23162,30846,55959,56963,89790,113146,131566,135228,645027,653604…	ACTN1,AIF1,ALOX5,ANXA1,ANXA2,APOE,AXL,SERPING1,CAV1,CD44,CDH3,COL5A1,COMP,DSP,HBEGF,EGFR,EREG,F3,F13A1,FAP,FCER1G,FGF2,FGF7,FOXC2,FLNA,FN1,GAP43,GAS6,GATA2,GIPR,NRG1,TNC,IL6,INHBA,ITGA2,ITGA5,ITGB3,KRT1,KRT6A,LGALS1,LOX,MYLK,P2RX1,SERPINB2,SERPINA1,PLAU,PLAUR,POU5F1,KLK6,S100A8,SAA1,SGCA,SHH,TGFB2,TGFB3,TSPAN8,TNF,TXK,TYROBP,TFPI2,CCN4,NOG,MYL9,PDPN,POSTN,IL24,KLK8,SARM1,MAPK8IP3,EHD2,SULF2,RGMA,…
11_Member	GO Biological Processes	GO:0042060	wound healing	-14.0161	-11.6289	65/593	87,240,301,302,348,558,710,857,960,1001,1289,1311,1832,1839,1956,2069,2152,2162,2191,2207,2247,2303,2316,2335,2596,2621,2624,3084,3371,3569,3673,3678,3690,3848,3853,4015,4638,5023,5055,5265,5328,5329,5653,6279,6288,6442,6469,7042,7043,7103,7124,7294,7980,8840,9241,10398,10630,10631,11009,30846,113146,131566,135228,645027,653604	ACTN1,ALOX5,ANXA1,ANXA2,APOE,AXL,SERPING1,CAV1,CD44,CDH3,COL5A1,COMP,DSP,HBEGF,EGFR,EREG,F3,F13A1,FAP,FCER1G,FGF2,FOXC2,FLNA,FN1,GAP43,GAS6,GATA2,NRG1,TNC,IL6,ITGA2,ITGA5,ITGB3,KRT1,KRT6A,LOX,MYLK,P2RX1,SERPINB2,SERPINA1,PLAU,PLAUR,KLK6,S100A8,SAA1,SGCA,SHH,TGFB2,TGFB3,TSPAN8,TNF,TXK,TFPI2,CCN4,NOG,MYL9,PDPN,POSTN,IL24,EHD2,AHNAK2,DCBLD2,CD109,EVPLL,H3C13
11_Member	GO Biological Processes	GO:1903034	regulation of response to wounding	-7.59543	-5.71604	26/197	240,301,302,348,710,857,1839,2152,2191,2207,2247,2303,3848,4638,5055,5328,5329,7103,7124,7294,8840,10630,11202,56963,89790,135228	ALOX5,ANXA1,ANXA2,APOE,SERPING1,CAV1,HBEGF,F3,FAP,FCER1G,FGF2,FOXC2,KRT1,MYLK,SERPINB2,PLAU,PLAUR,TSPAN8,TNF,TXK,CCN4,PDPN,KLK8,RGMA,SIGLEC10,CD109
11_Member	GO Biological Processes	GO:0061041	regulation of wound healing	-7.23816	-5.39021	23/165	240,301,302,348,710,857,1839,2152,2191,2207,2247,2303,3848,4638,5055,5328,5329,7103,7124,7294,8840,10630,135228	ALOX5,ANXA1,ANXA2,APOE,SERPING1,CAV1,HBEGF,F3,FAP,FCER1G,FGF2,FOXC2,KRT1,MYLK,SERPINB2,PLAU,PLAUR,TSPAN8,TNF,TXK,CCN4,PDPN,CD109
11_Member	GO Biological Processes	GO:1900046	regulation of hemostasis	-6.40403	-4.64661	15/83	302,348,710,857,1311,2152,2191,2207,3848,5055,5328,5329,7103,7294,10630	ANXA2,APOE,SERPING1,CAV1,COMP,F3,FAP,FCER1G,KRT1,SERPINB2,PLAU,PLAUR,TSPAN8,TXK,PDPN
11_Member	GO Biological Processes	GO:0050817	coagulation	-6.36381	-4.60973	34/350	87,302,348,558,710,857,1311,2152,2162,2191,2207,2316,2335,2621,2624,3569,3673,3690,3848,5023,5055,5265,5328,5329,6288,6469,7103,7294,7980,10398,10630,30846,222537,653604	ACTN1,ANXA2,APOE,AXL,SERPING1,CAV1,COMP,F3,F13A1,FAP,FCER1G,FLNA,FN1,GAS6,GATA2,IL6,ITGA2,ITGB3,KRT1,P2RX1,SERPINB2,SERPINA1,PLAU,PLAUR,SAA1,SHH,TSPAN8,TXK,TFPI2,MYL9,PDPN,EHD2,HS3ST5,H3C13
11_Member	GO Biological Processes	GO:1903035	negative regulation of response to wounding	-6.28777	-4.5543	16/96	240,302,348,710,2191,2247,3848,5055,5328,5329,7103,7124,11202,56963,89790,135228	ALOX5,ANXA2,APOE,SERPING1,FAP,FGF2,KRT1,SERPINB2,PLAU,PLAUR,TSPAN8,TNF,KLK8,RGMA,SIGLEC10,CD109
11_Member	GO Biological Processes	GO:0007596	blood coagulation	-6.0734	-4.36664	33/344	87,302,348,558,710,857,1311,2152,2162,2191,2207,2316,2335,2621,2624,3569,3673,3690,3848,5023,5055,5265,5328,5329,6288,6469,7103,7294,7980,10398,10630,30846,653604	ACTN1,ANXA2,APOE,AXL,SERPING1,CAV1,COMP,F3,F13A1,FAP,FCER1G,FLNA,FN1,GAS6,GATA2,IL6,ITGA2,ITGB3,KRT1,P2RX1,SERPINB2,SERPINA1,PLAU,PLAUR,SAA1,SHH,TSPAN8,TXK,TFPI2,MYL9,PDPN,EHD2,H3C13
11_Member	GO Biological Processes	GO:0050818	regulation of coagulation	-6.06334	-4.35856	15/88	302,348,710,857,2152,2191,2207,3848,5055,5328,5329,7103,7294,10630,222537	ANXA2,APOE,SERPING1,CAV1,F3,FAP,FCER1G,KRT1,SERPINB2,PLAU,PLAUR,TSPAN8,TXK,PDPN,HS3ST5
11_Member	GO Biological Processes	GO:0007599	hemostasis	-5.93385	-4.24369	33/349	87,302,348,558,710,857,1311,2152,2162,2191,2207,2316,2335,2621,2624,3569,3673,3690,3848,5023,5055,5265,5328,5329,6288,6469,7103,7294,7980,10398,10630,30846,653604	ACTN1,ANXA2,APOE,AXL,SERPING1,CAV1,COMP,F3,F13A1,FAP,FCER1G,FLNA,FN1,GAS6,GATA2,IL6,ITGA2,ITGB3,KRT1,P2RX1,SERPINB2,SERPINA1,PLAU,PLAUR,SAA1,SHH,TSPAN8,TXK,TFPI2,MYL9,PDPN,EHD2,H3C13
11_Member	GO Biological Processes	GO:0030193	regulation of blood coagulation	-5.7094	-4.04799	14/82	302,348,710,857,2152,2191,2207,3848,5055,5328,5329,7103,7294,10630	ANXA2,APOE,SERPING1,CAV1,F3,FAP,FCER1G,KRT1,SERPINB2,PLAU,PLAUR,TSPAN8,TXK,PDPN
11_Member	GO Biological Processes	GO:0050878	regulation of body fluid levels	-5.25747	-3.64841	41/516	87,113,134,302,348,558,710,857,1311,2152,2162,2191,2207,2316,2335,2621,2624,2810,3569,3673,3690,3848,3868,5021,5023,5055,5265,5328,5329,6288,6469,7103,7294,7498,7980,10398,10630,26154,30846,66002,653604	ACTN1,ADCY7,ADORA1,ANXA2,APOE,AXL,SERPING1,CAV1,COMP,F3,F13A1,FAP,FCER1G,FLNA,FN1,GAS6,GATA2,SFN,IL6,ITGA2,ITGB3,KRT1,KRT16,OXTR,P2RX1,SERPINB2,SERPINA1,PLAU,PLAUR,SAA1,SHH,TSPAN8,TXK,XDH,TFPI2,MYL9,PDPN,ABCA12,EHD2,CYP4F12,H3C13
11_Member	GO Biological Processes	GO:0061045	negative regulation of wound healing	-5.03903	-3.45919	13/81	240,302,348,710,2191,2247,3848,5055,5328,5329,7103,7124,135228	ALOX5,ANXA2,APOE,SERPING1,FAP,FGF2,KRT1,SERPINB2,PLAU,PLAUR,TSPAN8,TNF,CD109
11_Member	GO Biological Processes	GO:1900047	negative regulation of hemostasis	-4.79307	-3.24547	10/51	302,348,710,1311,2191,3848,5055,5328,5329,7103	ANXA2,APOE,SERPING1,COMP,FAP,KRT1,SERPINB2,PLAU,PLAUR,TSPAN8
11_Member	GO Biological Processes	GO:0050819	negative regulation of coagulation	-4.49215	-2.98975	10/55	302,348,710,2191,3848,5055,5328,5329,7103,222537	ANXA2,APOE,SERPING1,FAP,KRT1,SERPINB2,PLAU,PLAUR,TSPAN8,HS3ST5
11_Member	GO Biological Processes	GO:0042730	fibrinolysis	-4.45425	-2.95864	7/26	302,710,2191,3848,5055,5328,5329	ANXA2,SERPING1,FAP,KRT1,SERPINB2,PLAU,PLAUR
11_Member	Reactome Gene Sets	R-HSA-75205	Dissolution of Fibrin Clot	-4.14113	-2.6925	5/13	302,5055,5328,5329,6281	ANXA2,SERPINB2,PLAU,PLAUR,S100A10
11_Member	GO Biological Processes	GO:0030195	negative regulation of blood coagulation	-4.06311	-2.62748	9/50	302,348,710,2191,3848,5055,5328,5329,7103	ANXA2,APOE,SERPING1,FAP,KRT1,SERPINB2,PLAU,PLAUR,TSPAN8
12_Summary	GO Biological Processes	GO:0002521	leukocyte differentiation	-17.2042	-14.46	67/539	301,302,558,632,714,925,942,1021,1435,1436,1437,1440,2200,2207,2302,2621,2624,2719,3123,3458,3549,3559,3569,3575,3589,3594,3600,3624,3902,3956,4318,4495,4920,5153,6348,6469,6688,7124,7305,7412,8111,8840,8876,10202,10272,10288,10537,10859,11006,11025,26253,54209,54997,55509,56833,56975,114548,114771,116071,126014,130733,133308,135228,150372,257101,284266,729230,3218,4015,5008,5698,8367,10398,26013…	ANXA1,ANXA2,AXL,BGLAP,C1QC,CD8A,CD86,CDK6,CSF1,CSF1R,CSF2,CSF3,FBN1,FCER1G,FOXJ1,GAS6,GATA2,GPC3,HLA-DRB1,IFNG,IHH,IL2RA,IL6,IL7R,IL11,IL12RB1,IL15,INHBA,LAG3,LGALS1,MMP9,MT1G,ROR2,PDE1B,CCL3,SHH,SPI1,TNF,TYROBP,VCAM1,GPR68,CCN4,VNN1,DHRS2,FSTL3,LILRB2,UBD,LILRB1,LILRB4,LILRB3,CLEC4E,TREM2,TESC,BATF3,SLAMF8,FAM20C,NLRP3,PGLYRP3,BATF2,OSCAR,TMEM178A,SLC9B2,CD109,NFAM1,ZNF683,SIGLEC15,CCR2,HOXB8,LO…
12_Member	GO Biological Processes	GO:0002521	leukocyte differentiation	-17.2042	-14.46	67/539	301,302,558,632,714,925,942,1021,1435,1436,1437,1440,2200,2207,2302,2621,2624,2719,3123,3458,3549,3559,3569,3575,3589,3594,3600,3624,3902,3956,4318,4495,4920,5153,6348,6469,6688,7124,7305,7412,8111,8840,8876,10202,10272,10288,10537,10859,11006,11025,26253,54209,54997,55509,56833,56975,114548,114771,116071,126014,130733,133308,135228,150372,257101,284266,729230	ANXA1,ANXA2,AXL,BGLAP,C1QC,CD8A,CD86,CDK6,CSF1,CSF1R,CSF2,CSF3,FBN1,FCER1G,FOXJ1,GAS6,GATA2,GPC3,HLA-DRB1,IFNG,IHH,IL2RA,IL6,IL7R,IL11,IL12RB1,IL15,INHBA,LAG3,LGALS1,MMP9,MT1G,ROR2,PDE1B,CCL3,SHH,SPI1,TNF,TYROBP,VCAM1,GPR68,CCN4,VNN1,DHRS2,FSTL3,LILRB2,UBD,LILRB1,LILRB4,LILRB3,CLEC4E,TREM2,TESC,BATF3,SLAMF8,FAM20C,NLRP3,PGLYRP3,BATF2,OSCAR,TMEM178A,SLC9B2,CD109,NFAM1,ZNF683,SIGLEC15,CCR2
12_Member	GO Biological Processes	GO:1902105	regulation of leukocyte differentiation	-14.4755	-12.0377	44/292	301,558,632,714,942,1021,1435,2200,2302,2621,2624,3123,3458,3549,3559,3575,3594,3600,3624,3902,3956,4920,6348,6469,7124,7305,8111,8876,10272,10288,10859,11006,11025,54209,54997,56833,114548,114771,130733,133308,150372,257101,284266,729230	ANXA1,AXL,BGLAP,C1QC,CD86,CDK6,CSF1,FBN1,FOXJ1,GAS6,GATA2,HLA-DRB1,IFNG,IHH,IL2RA,IL7R,IL12RB1,IL15,INHBA,LAG3,LGALS1,ROR2,CCL3,SHH,TNF,TYROBP,GPR68,VNN1,FSTL3,LILRB2,LILRB1,LILRB4,LILRB3,TREM2,TESC,SLAMF8,NLRP3,PGLYRP3,TMEM178A,SLC9B2,NFAM1,ZNF683,SIGLEC15,CCR2
12_Member	GO Biological Processes	GO:1903706	regulation of hemopoiesis	-13.6227	-11.2765	58/500	301,558,632,714,942,1021,1435,1437,1440,2200,2302,2621,2624,3123,3218,3458,3549,3559,3575,3594,3600,3624,3902,3956,4015,4920,5008,5698,6348,6469,6688,7124,7305,8111,8367,8876,10272,10288,10398,10859,11006,11025,26013,54209,54997,56833,85477,114548,114771,121504,130733,133308,150372,257101,284266,440712,653604,729230	ANXA1,AXL,BGLAP,C1QC,CD86,CDK6,CSF1,CSF2,CSF3,FBN1,FOXJ1,GAS6,GATA2,HLA-DRB1,HOXB8,IFNG,IHH,IL2RA,IL7R,IL12RB1,IL15,INHBA,LAG3,LGALS1,LOX,ROR2,OSM,PSMB9,CCL3,SHH,SPI1,TNF,TYROBP,GPR68,H4C5,VNN1,FSTL3,LILRB2,MYL9,LILRB1,LILRB4,LILRB3,L3MBTL1,TREM2,TESC,SLAMF8,SCIN,NLRP3,PGLYRP3,H4-16,TMEM178A,SLC9B2,NFAM1,ZNF683,SIGLEC15,RHEX,H3C13,CCR2
12_Member	GO Biological Processes	GO:1903708	positive regulation of hemopoiesis	-9.65469	-7.61593	30/207	301,558,942,1435,1440,2621,2624,3123,3458,3549,3559,3575,3594,3600,3624,3956,4920,6469,7124,7305,8111,8876,10288,11006,54209,54997,85477,114548,133308,440712	ANXA1,AXL,CD86,CSF1,CSF3,GAS6,GATA2,HLA-DRB1,IFNG,IHH,IL2RA,IL7R,IL12RB1,IL15,INHBA,LGALS1,ROR2,SHH,TNF,TYROBP,GPR68,VNN1,LILRB2,LILRB4,TREM2,TESC,SCIN,NLRP3,SLC9B2,RHEX
12_Member	GO Biological Processes	GO:1902107	positive regulation of leukocyte differentiation	-8.78952	-6.80875	25/161	301,558,942,1435,2621,3123,3458,3549,3559,3575,3594,3600,3956,4920,6469,7124,7305,8111,8876,10288,11006,54209,54997,114548,133308	ANXA1,AXL,CD86,CSF1,GAS6,HLA-DRB1,IFNG,IHH,IL2RA,IL7R,IL12RB1,IL15,LGALS1,ROR2,SHH,TNF,TYROBP,GPR68,VNN1,LILRB2,LILRB4,TREM2,TESC,NLRP3,SLC9B2
12_Member	GO Biological Processes	GO:0045619	regulation of lymphocyte differentiation	-6.49536	-4.72081	23/181	301,558,942,2302,2621,3458,3549,3559,3575,3594,3600,3624,3902,6469,8876,10288,11006,56833,114548,114771,150372,257101,729230	ANXA1,AXL,CD86,FOXJ1,GAS6,IFNG,IHH,IL2RA,IL7R,IL12RB1,IL15,INHBA,LAG3,SHH,VNN1,LILRB2,LILRB4,SLAMF8,NLRP3,PGLYRP3,NFAM1,ZNF683,CCR2
12_Member	GO Biological Processes	GO:0045621	positive regulation of lymphocyte differentiation	-5.07602	-3.4916	15/105	301,558,942,2621,3458,3549,3559,3575,3594,3600,6469,8876,10288,11006,114548	ANXA1,AXL,CD86,GAS6,IFNG,IHH,IL2RA,IL7R,IL12RB1,IL15,SHH,VNN1,LILRB2,LILRB4,NLRP3
12_Member	GO Biological Processes	GO:0030098	lymphocyte differentiation	-5.01248	-3.43634	32/368	301,558,925,942,1021,2207,2302,2621,3458,3549,3559,3569,3575,3589,3594,3600,3624,3902,3956,6469,6688,7412,8876,10288,11006,26253,56833,114548,114771,150372,257101,729230	ANXA1,AXL,CD8A,CD86,CDK6,FCER1G,FOXJ1,GAS6,IFNG,IHH,IL2RA,IL6,IL7R,IL11,IL12RB1,IL15,INHBA,LAG3,LGALS1,SHH,SPI1,VCAM1,VNN1,LILRB2,LILRB4,CLEC4E,SLAMF8,NLRP3,PGLYRP3,NFAM1,ZNF683,CCR2
12_Member	GO Biological Processes	GO:0045580	regulation of T cell differentiation	-4.31797	-2.83919	17/150	301,942,2302,3458,3549,3559,3575,3594,3600,3902,6469,8876,10288,11006,114548,257101,729230	ANXA1,CD86,FOXJ1,IFNG,IHH,IL2RA,IL7R,IL12RB1,IL15,LAG3,SHH,VNN1,LILRB2,LILRB4,NLRP3,ZNF683,CCR2
12_Member	GO Biological Processes	GO:0046631	alpha-beta T cell activation	-3.92602	-2.50278	16/146	301,942,3458,3549,3569,3594,3600,6469,10859,29126,50856,60437,114548,257101,653499,729230	ANXA1,CD86,IFNG,IHH,IL6,IL12RB1,IL15,SHH,LILRB1,CD274,CLEC4A,CDH26,NLRP3,ZNF683,LGALS7B,CCR2
12_Member	GO Biological Processes	GO:0045582	positive regulation of T cell differentiation	-3.79305	-2.39472	12/92	301,942,3458,3549,3559,3575,3594,6469,8876,10288,11006,114548	ANXA1,CD86,IFNG,IHH,IL2RA,IL7R,IL12RB1,SHH,VNN1,LILRB2,LILRB4,NLRP3
12_Member	GO Biological Processes	GO:0030217	T cell differentiation	-3.64228	-2.26962	22/253	301,925,942,1021,2207,2302,3458,3549,3559,3569,3575,3594,3600,3902,6469,8876,10288,11006,26253,114548,257101,729230	ANXA1,CD8A,CD86,CDK6,FCER1G,FOXJ1,IFNG,IHH,IL2RA,IL6,IL7R,IL12RB1,IL15,LAG3,SHH,VNN1,LILRB2,LILRB4,CLEC4E,NLRP3,ZNF683,CCR2
12_Member	GO Biological Processes	GO:0046634	regulation of alpha-beta T cell activation	-3.57372	-2.21222	12/97	301,942,3458,3549,3594,6469,10859,29126,114548,257101,653499,729230	ANXA1,CD86,IFNG,IHH,IL12RB1,SHH,LILRB1,CD274,NLRP3,ZNF683,LGALS7B,CCR2
12_Member	GO Biological Processes	GO:0046638	positive regulation of alpha-beta T cell differentiation	-2.77004	-1.55797	7/47	301,942,3458,3549,3594,6469,114548	ANXA1,CD86,IFNG,IHH,IL12RB1,SHH,NLRP3
12_Member	GO Biological Processes	GO:0046635	positive regulation of alpha-beta T cell activation	-2.63456	-1.44334	8/63	301,942,3458,3549,3594,6469,114548,729230	ANXA1,CD86,IFNG,IHH,IL12RB1,SHH,NLRP3,CCR2
12_Member	GO Biological Processes	GO:0046637	regulation of alpha-beta T cell differentiation	-2.59075	-1.41478	8/64	301,942,3458,3549,3594,6469,114548,257101	ANXA1,CD86,IFNG,IHH,IL12RB1,SHH,NLRP3,ZNF683
12_Member	GO Biological Processes	GO:0002286	T cell activation involved in immune response	-2.59048	-1.41478	11/109	301,942,2207,3383,3458,3569,3594,10859,26253,84868,114548	ANXA1,CD86,FCER1G,ICAM1,IFNG,IL6,IL12RB1,LILRB1,CLEC4E,HAVCR2,NLRP3
12_Member	GO Biological Processes	GO:0043372	positive regulation of CD4-positive, alpha-beta T cell differentiation	-2.3258	-1.1928	5/30	301,942,3458,3594,114548	ANXA1,CD86,IFNG,IL12RB1,NLRP3
12_Member	GO Biological Processes	GO:0002285	lymphocyte activation involved in immune response	-2.3161	-1.18969	15/188	301,942,2207,3383,3458,3569,3594,3956,9466,10859,26253,84868,114548,114771,257101	ANXA1,CD86,FCER1G,ICAM1,IFNG,IL6,IL12RB1,LGALS1,IL27RA,LILRB1,CLEC4E,HAVCR2,NLRP3,PGLYRP3,ZNF683
12_Member	GO Biological Processes	GO:0002292	T cell differentiation involved in immune response	-2.30891	-1.18328	8/71	301,942,2207,3458,3569,3594,26253,114548	ANXA1,CD86,FCER1G,IFNG,IL6,IL12RB1,CLEC4E,NLRP3
12_Member	GO Biological Processes	GO:0045628	regulation of T-helper 2 cell differentiation	-2.16413	-1.07145	3/11	301,942,114548	ANXA1,CD86,NLRP3
12_Member	GO Biological Processes	GO:0045624	positive regulation of T-helper cell differentiation	-2.08203	-1.00505	4/22	301,942,3594,114548	ANXA1,CD86,IL12RB1,NLRP3
12_Member	GO Biological Processes	GO:2000514	regulation of CD4-positive, alpha-beta T cell activation	-2.04872	-0.979613	7/63	301,942,3458,3594,29126,114548,653499	ANXA1,CD86,IFNG,IL12RB1,CD274,NLRP3,LGALS7B
13_Summary	Reactome Gene Sets	R-HSA-198933	Immunoregulatory interactions between a Lymphoid and a non-Lymphoid cell	-16.7776	-14.0846	32/132	909,925,926,1308,2209,2214,3383,3689,3903,6614,7305,7412,8519,10859,10870,10871,10990,11006,27036,27180,29990,29992,54209,54210,81035,89790,89858,126014,146722,339390,342510,353514,929,942,1075,1510,1515,1536,2533,3117,3119,3120,3123,3902,4360,4688,5698,6890,7096,7280,7498,10333,26249,29126,29851,30835,80380,84617,92591,147700,153579	CD1A,CD8A,CD8B,COL17A1,FCGR1A,FCGR3A,ICAM1,ITGB2,LAIR1,SIGLEC1,TYROBP,VCAM1,IFITM1,LILRB1,HCST,CD300C,LILRB5,LILRB4,SIGLEC7,SIGLEC9,PILRB,PILRA,TREM2,TREM1,COLEC12,SIGLEC10,SIGLEC12,OSCAR,CD300LF,CLEC4G,CD300E,LILRA5,CD14,CD86,CTSC,CTSE,CTSV,CYBB,FYB1,HLA-DQA1,HLA-DQB1,HLA-DQB2,HLA-DRB1,LAG3,MRC1,NCF2,PSMB9,TAP1,TLR1,TUBB2A,XDH,TLR6,KLHL3,CD274,ICOS,CD209,PDCD1LG2,TUBB6,ASB16,KLC3,BTNL9
13_Member	Reactome Gene Sets	R-HSA-198933	Immunoregulatory interactions between a Lymphoid and a non-Lymphoid cell	-16.7776	-14.0846	32/132	909,925,926,1308,2209,2214,3383,3689,3903,6614,7305,7412,8519,10859,10870,10871,10990,11006,27036,27180,29990,29992,54209,54210,81035,89790,89858,126014,146722,339390,342510,353514	CD1A,CD8A,CD8B,COL17A1,FCGR1A,FCGR3A,ICAM1,ITGB2,LAIR1,SIGLEC1,TYROBP,VCAM1,IFITM1,LILRB1,HCST,CD300C,LILRB5,LILRB4,SIGLEC7,SIGLEC9,PILRB,PILRA,TREM2,TREM1,COLEC12,SIGLEC10,SIGLEC12,OSCAR,CD300LF,CLEC4G,CD300E,LILRA5
13_Member	Reactome Gene Sets	R-HSA-1280218	Adaptive Immune System	-7.76429	-5.87288	61/756	909,925,926,929,942,1075,1308,1510,1515,1536,2209,2214,2533,3117,3119,3120,3123,3383,3689,3902,3903,4360,4688,5698,6614,6890,7096,7280,7305,7412,7498,8519,10333,10859,10870,10871,10990,11006,26249,27036,27180,29126,29851,29990,29992,30835,54209,54210,80380,81035,84617,89790,89858,92591,126014,146722,147700,153579,339390,342510,353514	CD1A,CD8A,CD8B,CD14,CD86,CTSC,COL17A1,CTSE,CTSV,CYBB,FCGR1A,FCGR3A,FYB1,HLA-DQA1,HLA-DQB1,HLA-DQB2,HLA-DRB1,ICAM1,ITGB2,LAG3,LAIR1,MRC1,NCF2,PSMB9,SIGLEC1,TAP1,TLR1,TUBB2A,TYROBP,VCAM1,XDH,IFITM1,TLR6,LILRB1,HCST,CD300C,LILRB5,LILRB4,KLHL3,SIGLEC7,SIGLEC9,CD274,ICOS,PILRB,PILRA,CD209,TREM2,TREM1,PDCD1LG2,COLEC12,TUBB6,SIGLEC10,SIGLEC12,ASB16,OSCAR,CD300LF,KLC3,BTNL9,CLEC4G,CD300E,LILRA5
14_Summary	GO Biological Processes	GO:2000147	positive regulation of cell motility	-16.1835	-13.5274	69/593	199,301,306,719,857,1240,1435,1436,1812,1839,1956,2152,2247,2252,2303,2316,2335,2621,2624,3082,3373,3383,3458,3569,3579,3627,3673,3678,3690,3918,4318,4638,4920,5328,6278,6317,6348,6351,6352,6354,6355,6364,6369,6662,7042,7060,7124,7130,7424,7481,8828,8840,8877,9423,9480,9982,10344,10371,10630,10631,29126,29984,54209,84913,117581,131578,153769,284119,729230,487,858,240,290,302,348,356,1000,1116,128…	AIF1,ANXA1,ANXA3,C3AR1,CAV1,CMKLR1,CSF1,CSF1R,DRD1,HBEGF,EGFR,F3,FGF2,FGF7,FOXC2,FLNA,FN1,GAS6,GATA2,HGF,HYAL1,ICAM1,IFNG,IL6,CXCR2,CXCL10,ITGA2,ITGA5,ITGB3,LAMC2,MMP9,MYLK,ROR2,PLAU,S100A7,SERPINB3,CCL3,CCL4,CCL5,CCL7,CCL8,CCL20,CCL24,SOX9,TGFB2,THBS4,TNF,TNFAIP6,VEGFC,WNT11,NRP2,CCN4,SPHK1,NTN1,ONECUT2,FGFBP1,CCL26,SEMA3A,PDPN,POSTN,CD274,RHOD,TREM2,ATOH8,TWIST2,LRRC15,SH3RF2,CAVIN1,CCR2,ATP2A1…
14_Member	GO Biological Processes	GO:2000147	positive regulation of cell motility	-16.1835	-13.5274	69/593	199,301,306,719,857,1240,1435,1436,1812,1839,1956,2152,2247,2252,2303,2316,2335,2621,2624,3082,3373,3383,3458,3569,3579,3627,3673,3678,3690,3918,4318,4638,4920,5328,6278,6317,6348,6351,6352,6354,6355,6364,6369,6662,7042,7060,7124,7130,7424,7481,8828,8840,8877,9423,9480,9982,10344,10371,10630,10631,29126,29984,54209,84913,117581,131578,153769,284119,729230	AIF1,ANXA1,ANXA3,C3AR1,CAV1,CMKLR1,CSF1,CSF1R,DRD1,HBEGF,EGFR,F3,FGF2,FGF7,FOXC2,FLNA,FN1,GAS6,GATA2,HGF,HYAL1,ICAM1,IFNG,IL6,CXCR2,CXCL10,ITGA2,ITGA5,ITGB3,LAMC2,MMP9,MYLK,ROR2,PLAU,S100A7,SERPINB3,CCL3,CCL4,CCL5,CCL7,CCL8,CCL20,CCL24,SOX9,TGFB2,THBS4,TNF,TNFAIP6,VEGFC,WNT11,NRP2,CCN4,SPHK1,NTN1,ONECUT2,FGFBP1,CCL26,SEMA3A,PDPN,POSTN,CD274,RHOD,TREM2,ATOH8,TWIST2,LRRC15,SH3RF2,CAVIN1,CCR2
14_Member	GO Biological Processes	GO:0030335	positive regulation of cell migration	-16.0676	-13.4271	67/567	199,301,306,719,857,1240,1435,1436,1812,1839,1956,2152,2247,2252,2303,2316,2335,2621,2624,3082,3373,3383,3458,3569,3579,3627,3673,3678,3690,3918,4318,4638,4920,5328,6278,6317,6348,6351,6352,6354,6355,6364,6369,6662,7042,7060,7124,7130,7424,7481,8828,8840,8877,9480,9982,10344,10371,10630,10631,29126,29984,54209,84913,117581,131578,153769,729230	AIF1,ANXA1,ANXA3,C3AR1,CAV1,CMKLR1,CSF1,CSF1R,DRD1,HBEGF,EGFR,F3,FGF2,FGF7,FOXC2,FLNA,FN1,GAS6,GATA2,HGF,HYAL1,ICAM1,IFNG,IL6,CXCR2,CXCL10,ITGA2,ITGA5,ITGB3,LAMC2,MMP9,MYLK,ROR2,PLAU,S100A7,SERPINB3,CCL3,CCL4,CCL5,CCL7,CCL8,CCL20,CCL24,SOX9,TGFB2,THBS4,TNF,TNFAIP6,VEGFC,WNT11,NRP2,CCN4,SPHK1,ONECUT2,FGFBP1,CCL26,SEMA3A,PDPN,POSTN,CD274,RHOD,TREM2,ATOH8,TWIST2,LRRC15,SH3RF2,CCR2
14_Member	GO Biological Processes	GO:0051272	positive regulation of cellular component movement	-16.0565	-13.4271	70/611	199,301,306,487,719,857,1240,1435,1436,1812,1839,1956,2152,2247,2252,2303,2316,2335,2621,2624,3082,3373,3383,3458,3569,3579,3627,3673,3678,3690,3918,4318,4638,4920,5328,6278,6317,6348,6351,6352,6354,6355,6364,6369,6662,7042,7060,7124,7130,7424,7481,8828,8840,8877,9423,9480,9982,10344,10371,10630,10631,29126,29984,54209,84913,117581,131578,153769,284119,729230	AIF1,ANXA1,ANXA3,ATP2A1,C3AR1,CAV1,CMKLR1,CSF1,CSF1R,DRD1,HBEGF,EGFR,F3,FGF2,FGF7,FOXC2,FLNA,FN1,GAS6,GATA2,HGF,HYAL1,ICAM1,IFNG,IL6,CXCR2,CXCL10,ITGA2,ITGA5,ITGB3,LAMC2,MMP9,MYLK,ROR2,PLAU,S100A7,SERPINB3,CCL3,CCL4,CCL5,CCL7,CCL8,CCL20,CCL24,SOX9,TGFB2,THBS4,TNF,TNFAIP6,VEGFC,WNT11,NRP2,CCN4,SPHK1,NTN1,ONECUT2,FGFBP1,CCL26,SEMA3A,PDPN,POSTN,CD274,RHOD,TREM2,ATOH8,TWIST2,LRRC15,SH3RF2,CAVIN1,CCR2
14_Member	GO Biological Processes	GO:0040017	positive regulation of locomotion	-15.6875	-13.1406	70/621	199,301,306,719,857,858,1240,1435,1436,1812,1839,1956,2152,2247,2252,2303,2316,2335,2621,2624,3082,3373,3383,3458,3569,3579,3627,3673,3678,3690,3918,4318,4638,4920,5328,6278,6317,6348,6351,6352,6354,6355,6364,6369,6662,7042,7060,7124,7130,7424,7481,8828,8840,8877,9423,9480,9982,10344,10371,10630,10631,29126,29984,54209,84913,117581,131578,153769,284119,729230	AIF1,ANXA1,ANXA3,C3AR1,CAV1,CAV2,CMKLR1,CSF1,CSF1R,DRD1,HBEGF,EGFR,F3,FGF2,FGF7,FOXC2,FLNA,FN1,GAS6,GATA2,HGF,HYAL1,ICAM1,IFNG,IL6,CXCR2,CXCL10,ITGA2,ITGA5,ITGB3,LAMC2,MMP9,MYLK,ROR2,PLAU,S100A7,SERPINB3,CCL3,CCL4,CCL5,CCL7,CCL8,CCL20,CCL24,SOX9,TGFB2,THBS4,TNF,TNFAIP6,VEGFC,WNT11,NRP2,CCN4,SPHK1,NTN1,ONECUT2,FGFBP1,CCL26,SEMA3A,PDPN,POSTN,CD274,RHOD,TREM2,ATOH8,TWIST2,LRRC15,SH3RF2,CAVIN1,CCR2
14_Member	GO Biological Processes	GO:0001568	blood vessel development	-15.5466	-13.0133	81/794	240,290,301,302,306,348,356,719,857,1000,1116,1289,1296,1311,1464,1536,1890,1893,2069,2152,2191,2247,2303,2335,2624,2719,3082,3213,3248,3373,3549,3569,3579,3627,3678,3689,3690,3848,4015,4091,4223,4638,4804,5396,6278,6369,6469,6688,6909,6926,7042,7045,7060,7124,7424,7453,7481,7498,8061,8091,8710,8828,8877,8928,9241,9464,9496,9982,10267,23213,25932,26585,27035,58504,79805,84870,126393,144165,255324…	ALOX5,ANPEP,ANXA1,ANXA2,ANXA3,APOE,FASLG,C3AR1,CAV1,CDH2,CHI3L1,COL5A1,COL8A2,COMP,CSPG4,CYBB,TYMP,ECM1,EREG,F3,FAP,FGF2,FOXC2,FN1,GATA2,GPC3,HGF,HOXB3,HPGD,HYAL1,IHH,IL6,CXCR2,CXCL10,ITGA5,ITGB2,ITGB3,KRT1,LOX,SMAD6,MEOX2,MYLK,NGFR,PRRX1,S100A7,CCL24,SHH,SPI1,TBX2,TBX3,TGFB2,TGFBI,THBS4,TNF,VEGFC,WARS1,WNT11,XDH,FOSL1,HMGA2,SERPINB7,NRP2,SPHK1,FOXH1,NOG,HAND2,TBX4,FGFBP1,RAMP1,SULF1,CLIC4,GREM1,…
14_Member	GO Biological Processes	GO:0048514	blood vessel morphogenesis	-14.8208	-12.3403	74/707	240,290,301,302,306,348,356,719,857,1000,1116,1296,1311,1464,1536,1890,1893,2069,2152,2191,2247,2303,2335,2624,3082,3213,3248,3373,3549,3569,3579,3627,3678,3689,3690,3848,4015,4223,4638,4804,5396,6278,6369,6469,6688,6909,7042,7045,7060,7124,7424,7453,7481,7498,8091,8828,8877,8928,9241,9464,9496,9982,10267,23213,25932,26585,27035,58504,79805,84870,126393,255324,374887,729230	ALOX5,ANPEP,ANXA1,ANXA2,ANXA3,APOE,FASLG,C3AR1,CAV1,CDH2,CHI3L1,COL8A2,COMP,CSPG4,CYBB,TYMP,ECM1,EREG,F3,FAP,FGF2,FOXC2,FN1,GATA2,HGF,HOXB3,HPGD,HYAL1,IHH,IL6,CXCR2,CXCL10,ITGA5,ITGB2,ITGB3,KRT1,LOX,MEOX2,MYLK,NGFR,PRRX1,S100A7,CCL24,SHH,SPI1,TBX2,TGFB2,TGFBI,THBS4,TNF,VEGFC,WARS1,WNT11,XDH,HMGA2,NRP2,SPHK1,FOXH1,NOG,HAND2,TBX4,FGFBP1,RAMP1,SULF1,CLIC4,GREM1,NOX1,ARHGAP22,VASH2,RSPO3,HSPB6,EPGN,Y…
14_Member	GO Biological Processes	GO:0050673	epithelial cell proliferation	-12.1933	-9.94742	53/465	240,348,374,857,858,1001,1021,1296,1893,1956,1992,2069,2152,2191,2247,2252,2624,2719,2810,3082,3373,3549,3569,3690,3851,4804,6331,6352,6369,6469,6662,6928,7042,7051,7060,7124,7424,7498,8828,9241,9982,10344,10468,11202,23213,27152,55959,64127,79805,84913,135228,195814,255324	ALOX5,APOE,AREG,CAV1,CAV2,CDH3,CDK6,COL8A2,ECM1,EGFR,SERPINB1,EREG,F3,FAP,FGF2,FGF7,GATA2,GPC3,SFN,HGF,HYAL1,IHH,IL6,ITGB3,KRT4,NGFR,SCN5A,CCL5,CCL24,SHH,SOX9,HNF1B,TGFB2,TGM1,THBS4,TNF,VEGFC,XDH,NRP2,NOG,FGFBP1,CCL26,FST,KLK8,SULF1,INTU,SULF2,NOD2,VASH2,ATOH8,CD109,SDR16C5,EPGN
14_Member	GO Biological Processes	GO:0001525	angiogenesis	-11.4183	-9.24816	61/611	240,290,301,302,306,356,719,857,1116,1296,1464,1536,1890,1893,2069,2152,2191,2247,2303,2335,2624,3082,3213,3373,3549,3569,3579,3627,3678,3689,3690,3848,4223,4804,6278,6369,6469,7042,7045,7060,7124,7424,7453,8091,8828,8877,9464,9496,9982,10267,23213,25932,26585,27035,58504,79805,84870,126393,255324,374887,729230	ALOX5,ANPEP,ANXA1,ANXA2,ANXA3,FASLG,C3AR1,CAV1,CHI3L1,COL8A2,CSPG4,CYBB,TYMP,ECM1,EREG,F3,FAP,FGF2,FOXC2,FN1,GATA2,HGF,HOXB3,HYAL1,IHH,IL6,CXCR2,CXCL10,ITGA5,ITGB2,ITGB3,KRT1,MEOX2,NGFR,S100A7,CCL24,SHH,TGFB2,TGFBI,THBS4,TNF,VEGFC,WARS1,HMGA2,NRP2,SPHK1,HAND2,TBX4,FGFBP1,RAMP1,SULF1,CLIC4,GREM1,NOX1,ARHGAP22,VASH2,RSPO3,HSPB6,EPGN,YJEFN3,CCR2
14_Member	GO Biological Processes	GO:0050678	regulation of epithelial cell proliferation	-9.55178	-7.51516	44/405	240,348,374,857,858,1001,1021,1893,1956,2069,2152,2247,2252,2624,2719,2810,3373,3549,3690,3851,4804,6331,6352,6369,6469,6662,7042,7051,7060,7124,7424,7498,8828,9241,9982,10344,23213,27152,55959,64127,79805,84913,135228,255324	ALOX5,APOE,AREG,CAV1,CAV2,CDH3,CDK6,ECM1,EGFR,EREG,F3,FGF2,FGF7,GATA2,GPC3,SFN,HYAL1,IHH,ITGB3,KRT4,NGFR,SCN5A,CCL5,CCL24,SHH,SOX9,TGFB2,TGM1,THBS4,TNF,VEGFC,XDH,NRP2,NOG,FGFBP1,CCL26,SULF1,INTU,SULF2,NOD2,VASH2,ATOH8,CD109,EPGN
14_Member	GO Biological Processes	GO:0050679	positive regulation of epithelial cell proliferation	-7.57374	-5.69878	27/211	374,858,1001,1893,1956,2152,2247,2252,2624,3373,3549,3690,6331,6352,6369,6469,6662,7051,7060,7424,8828,9241,9982,10344,64127,79805,255324	AREG,CAV2,CDH3,ECM1,EGFR,F3,FGF2,FGF7,GATA2,HYAL1,IHH,ITGB3,SCN5A,CCL5,CCL24,SHH,SOX9,TGM1,THBS4,VEGFC,NRP2,NOG,FGFBP1,CCL26,NOD2,VASH2,EPGN
14_Member	GO Biological Processes	GO:0045765	regulation of angiogenesis	-6.23318	-4.50706	37/404	240,301,306,356,719,1116,1536,1893,2152,2247,2303,2624,3082,3373,3569,3579,3627,3678,3689,3848,4223,4804,6369,7042,7060,7124,7424,7453,8091,8877,9982,23213,26585,79805,126393,374887,729230	ALOX5,ANXA1,ANXA3,FASLG,C3AR1,CHI3L1,CYBB,ECM1,F3,FGF2,FOXC2,GATA2,HGF,HYAL1,IL6,CXCR2,CXCL10,ITGA5,ITGB2,KRT1,MEOX2,NGFR,CCL24,TGFB2,THBS4,TNF,VEGFC,WARS1,HMGA2,SPHK1,FGFBP1,SULF1,GREM1,VASH2,HSPB6,YJEFN3,CCR2
14_Member	GO Biological Processes	GO:1901342	regulation of vasculature development	-6.02828	-4.32745	39/446	240,301,306,356,719,1116,1536,1893,2152,2247,2303,2624,3082,3373,3569,3579,3627,3678,3689,3848,4223,4804,6369,7042,7060,7124,7424,7453,7498,8091,8710,8877,9982,23213,26585,79805,126393,374887,729230	ALOX5,ANXA1,ANXA3,FASLG,C3AR1,CHI3L1,CYBB,ECM1,F3,FGF2,FOXC2,GATA2,HGF,HYAL1,IL6,CXCR2,CXCL10,ITGA5,ITGB2,KRT1,MEOX2,NGFR,CCL24,TGFB2,THBS4,TNF,VEGFC,WARS1,XDH,HMGA2,SERPINB7,SPHK1,FGFBP1,SULF1,GREM1,VASH2,HSPB6,YJEFN3,CCR2
14_Member	GO Biological Processes	GO:0045766	positive regulation of angiogenesis	-5.43587	-3.80338	23/208	301,306,719,1116,1536,1893,2152,2247,2303,2624,3082,3373,3579,3678,3689,6369,7424,8091,8877,9982,26585,79805,126393	ANXA1,ANXA3,C3AR1,CHI3L1,CYBB,ECM1,F3,FGF2,FOXC2,GATA2,HGF,HYAL1,CXCR2,ITGA5,ITGB2,CCL24,VEGFC,HMGA2,SPHK1,FGFBP1,GREM1,VASH2,HSPB6
14_Member	GO Biological Processes	GO:1904018	positive regulation of vasculature development	-5.04596	-3.46537	24/235	301,306,719,1116,1536,1893,2152,2247,2303,2624,3082,3373,3579,3678,3689,6369,7424,8091,8710,8877,9982,26585,79805,126393	ANXA1,ANXA3,C3AR1,CHI3L1,CYBB,ECM1,F3,FGF2,FOXC2,GATA2,HGF,HYAL1,CXCR2,ITGA5,ITGB2,CCL24,VEGFC,HMGA2,SERPINB7,SPHK1,FGFBP1,GREM1,VASH2,HSPB6
14_Member	GO Biological Processes	GO:0001936	regulation of endothelial cell proliferation	-4.98078	-3.4105	21/191	240,348,857,858,1893,2152,2247,2624,3690,4804,6369,7060,7124,7424,7498,8828,9982,10344,23213,79805,84913	ALOX5,APOE,CAV1,CAV2,ECM1,F3,FGF2,GATA2,ITGB3,NGFR,CCL24,THBS4,TNF,VEGFC,XDH,NRP2,FGFBP1,CCL26,SULF1,VASH2,ATOH8
14_Member	GO Biological Processes	GO:0090130	tissue migration	-4.84722	-3.29545	32/375	70,72,301,306,348,1803,1839,2191,2196,2247,2252,2303,2624,3373,3458,3673,3689,3690,3868,4223,4318,5801,6273,6662,7042,7124,7424,8828,9982,10371,26585,84913	ACTC1,ACTG2,ANXA1,ANXA3,APOE,DPP4,HBEGF,FAP,FAT2,FGF2,FGF7,FOXC2,GATA2,HYAL1,IFNG,ITGA2,ITGB2,ITGB3,KRT16,MEOX2,MMP9,PTPRR,S100A2,SOX9,TGFB2,TNF,VEGFC,NRP2,FGFBP1,SEMA3A,GREM1,ATOH8
14_Member	GO Biological Processes	GO:0001935	endothelial cell proliferation	-4.45184	-2.95685	21/207	240,348,857,858,1893,2152,2247,2624,3690,4804,6369,7060,7124,7424,7498,8828,9982,10344,23213,79805,84913	ALOX5,APOE,CAV1,CAV2,ECM1,F3,FGF2,GATA2,ITGB3,NGFR,CCL24,THBS4,TNF,VEGFC,XDH,NRP2,FGFBP1,CCL26,SULF1,VASH2,ATOH8
14_Member	GO Biological Processes	GO:0010631	epithelial cell migration	-4.25992	-2.79276	30/366	301,306,348,1803,1839,2191,2196,2247,2252,2303,2624,3373,3458,3673,3689,3690,3868,4223,4318,5801,6273,6662,7042,7124,7424,8828,9982,10371,26585,84913	ANXA1,ANXA3,APOE,DPP4,HBEGF,FAP,FAT2,FGF2,FGF7,FOXC2,GATA2,HYAL1,IFNG,ITGA2,ITGB2,ITGB3,KRT16,MEOX2,MMP9,PTPRR,S100A2,SOX9,TGFB2,TNF,VEGFC,NRP2,FGFBP1,SEMA3A,GREM1,ATOH8
14_Member	GO Biological Processes	GO:0090132	epithelium migration	-4.19536	-2.73672	30/369	301,306,348,1803,1839,2191,2196,2247,2252,2303,2624,3373,3458,3673,3689,3690,3868,4223,4318,5801,6273,6662,7042,7124,7424,8828,9982,10371,26585,84913	ANXA1,ANXA3,APOE,DPP4,HBEGF,FAP,FAT2,FGF2,FGF7,FOXC2,GATA2,HYAL1,IFNG,ITGA2,ITGB2,ITGB3,KRT16,MEOX2,MMP9,PTPRR,S100A2,SOX9,TGFB2,TNF,VEGFC,NRP2,FGFBP1,SEMA3A,GREM1,ATOH8
14_Member	GO Biological Processes	GO:0001667	ameboidal-type cell migration	-4.11715	-2.67399	36/483	301,306,348,1803,1839,2191,2196,2247,2252,2303,2335,2624,2719,3036,3373,3458,3673,3689,3690,3868,4223,4318,5801,6273,6469,6662,7042,7124,7424,7481,8828,9464,9982,10371,26585,84913	ANXA1,ANXA3,APOE,DPP4,HBEGF,FAP,FAT2,FGF2,FGF7,FOXC2,FN1,GATA2,GPC3,HAS1,HYAL1,IFNG,ITGA2,ITGB2,ITGB3,KRT16,MEOX2,MMP9,PTPRR,S100A2,SHH,SOX9,TGFB2,TNF,VEGFC,WNT11,NRP2,HAND2,FGFBP1,SEMA3A,GREM1,ATOH8
14_Member	GO Biological Processes	GO:0010634	positive regulation of epithelial cell migration	-3.91776	-2.499	18/177	301,306,1839,2247,2252,2303,2624,3373,3458,3673,3690,4318,6662,7042,7424,8828,9982,84913	ANXA1,ANXA3,HBEGF,FGF2,FGF7,FOXC2,GATA2,HYAL1,IFNG,ITGA2,ITGB3,MMP9,SOX9,TGFB2,VEGFC,NRP2,FGFBP1,ATOH8
14_Member	GO Biological Processes	GO:0001938	positive regulation of endothelial cell proliferation	-3.50634	-2.15528	13/113	858,1893,2152,2247,2624,3690,6369,7060,7424,8828,9982,10344,79805	CAV2,ECM1,F3,FGF2,GATA2,ITGB3,CCL24,THBS4,VEGFC,NRP2,FGFBP1,CCL26,VASH2
14_Member	GO Biological Processes	GO:0010632	regulation of epithelial cell migration	-2.97251	-1.72247	23/302	301,306,348,1839,2247,2252,2303,2624,3373,3458,3673,3690,4223,4318,5801,6662,7042,7124,7424,8828,9982,10371,84913	ANXA1,ANXA3,APOE,HBEGF,FGF2,FGF7,FOXC2,GATA2,HYAL1,IFNG,ITGA2,ITGB3,MEOX2,MMP9,PTPRR,SOX9,TGFB2,TNF,VEGFC,NRP2,FGFBP1,SEMA3A,ATOH8
15_Summary	GO Biological Processes	GO:0034341	response to interferon-gamma	-15.8097	-13.2416	38/202	199,356,960,2209,2633,3055,3117,3119,3120,3123,3383,3458,3594,4360,4502,6348,6351,6352,6354,6355,6357,6359,6362,6364,6368,6369,7294,7412,7431,8519,10344,10410,10537,11074,115362,140885,163351,414062,2316	AIF1,FASLG,CD44,FCGR1A,GBP1,HCK,HLA-DQA1,HLA-DQB1,HLA-DQB2,HLA-DRB1,ICAM1,IFNG,IL12RB1,MRC1,MT2A,CCL3,CCL4,CCL5,CCL7,CCL8,CCL13,CCL15,CCL18,CCL20,CCL23,CCL24,TXK,VCAM1,VIM,IFITM1,CCL26,IFITM3,UBD,TRIM31,GBP5,SIRPA,GBP6,CCL3L3,FLNA
15_Member	GO Biological Processes	GO:0034341	response to interferon-gamma	-15.8097	-13.2416	38/202	199,356,960,2209,2633,3055,3117,3119,3120,3123,3383,3458,3594,4360,4502,6348,6351,6352,6354,6355,6357,6359,6362,6364,6368,6369,7294,7412,7431,8519,10344,10410,10537,11074,115362,140885,163351,414062	AIF1,FASLG,CD44,FCGR1A,GBP1,HCK,HLA-DQA1,HLA-DQB1,HLA-DQB2,HLA-DRB1,ICAM1,IFNG,IL12RB1,MRC1,MT2A,CCL3,CCL4,CCL5,CCL7,CCL8,CCL13,CCL15,CCL18,CCL20,CCL23,CCL24,TXK,VCAM1,VIM,IFITM1,CCL26,IFITM3,UBD,TRIM31,GBP5,SIRPA,GBP6,CCL3L3
15_Member	GO Biological Processes	GO:0071346	cellular response to interferon-gamma	-14.9205	-12.4238	35/182	199,356,960,2209,2633,3055,3117,3119,3120,3123,3383,3458,3594,4360,4502,6348,6351,6352,6354,6355,6357,6359,6362,6364,6368,6369,7294,7412,7431,10344,11074,115362,140885,163351,414062	AIF1,FASLG,CD44,FCGR1A,GBP1,HCK,HLA-DQA1,HLA-DQB1,HLA-DQB2,HLA-DRB1,ICAM1,IFNG,IL12RB1,MRC1,MT2A,CCL3,CCL4,CCL5,CCL7,CCL8,CCL13,CCL15,CCL18,CCL20,CCL23,CCL24,TXK,VCAM1,VIM,CCL26,TRIM31,GBP5,SIRPA,GBP6,CCL3L3
15_Member	GO Biological Processes	GO:0060333	interferon-gamma-mediated signaling pathway	-5.15831	-3.5641	14/91	960,2209,2633,3055,3117,3119,3120,3123,3383,3458,4502,7294,7412,11074	CD44,FCGR1A,GBP1,HCK,HLA-DQA1,HLA-DQB1,HLA-DQB2,HLA-DRB1,ICAM1,IFNG,MT2A,TXK,VCAM1,TRIM31
15_Member	Reactome Gene Sets	R-HSA-877300	Interferon gamma signaling	-5.15831	-3.5641	14/91	960,2209,2633,3117,3119,3120,3123,3383,3458,4502,7412,11074,115362,163351	CD44,FCGR1A,GBP1,HLA-DQA1,HLA-DQB1,HLA-DQB2,HLA-DRB1,ICAM1,IFNG,MT2A,VCAM1,TRIM31,GBP5,GBP6
15_Member	Reactome Gene Sets	R-HSA-913531	Interferon Signaling	-2.86549	-1.62882	17/199	960,2209,2316,2633,3117,3119,3120,3123,3383,3458,4502,7412,8519,10410,11074,115362,163351	CD44,FCGR1A,FLNA,GBP1,HLA-DQA1,HLA-DQB1,HLA-DQB2,HLA-DRB1,ICAM1,IFNG,MT2A,VCAM1,IFITM1,IFITM3,TRIM31,GBP5,GBP6
16_Summary	GO Biological Processes	GO:0001501	skeletal system development	-15.7817	-13.2208	63/517	302,632,960,1101,1116,1240,1290,1300,1301,1311,1893,2200,2202,2247,2303,3203,3213,3215,3216,3218,3231,3373,3549,4015,4318,4920,4982,5396,5744,6469,6662,6926,7004,7042,7043,7045,7092,7227,7305,7481,8091,8111,8538,8646,8840,9241,9464,9496,10468,10859,23213,25884,26585,50515,55512,55959,56975,81792,85477,133308,144347,145864,284266,1289,1435,2297,3169,8710,9971,151449	ANXA2,BGLAP,CD44,CHAD,CHI3L1,CMKLR1,COL5A2,COL10A1,COL11A1,COMP,ECM1,FBN1,EFEMP1,FGF2,FOXC2,HOXA6,HOXB3,HOXB5,HOXB6,HOXB8,HOXD1,HYAL1,IHH,LOX,MMP9,ROR2,TNFRSF11B,PRRX1,PTHLH,SHH,SOX9,TBX3,TEAD4,TGFB2,TGFB3,TGFBI,TLL1,TRPS1,TYROBP,WNT11,HMGA2,GPR68,BARX2,CHRD,CCN4,NOG,HAND2,TBX4,FST,LILRB1,SULF1,CHRDL2,GREM1,CHST11,SMPD3,SULF2,FAM20C,ADAMTS12,SCIN,SLC9B2,RFLNA,HAPLN3,SIGLEC15,COL5A1,CSF1,FOXD1,FOX…
16_Member	GO Biological Processes	GO:0001501	skeletal system development	-15.7817	-13.2208	63/517	302,632,960,1101,1116,1240,1290,1300,1301,1311,1893,2200,2202,2247,2303,3203,3213,3215,3216,3218,3231,3373,3549,4015,4318,4920,4982,5396,5744,6469,6662,6926,7004,7042,7043,7045,7092,7227,7305,7481,8091,8111,8538,8646,8840,9241,9464,9496,10468,10859,23213,25884,26585,50515,55512,55959,56975,81792,85477,133308,144347,145864,284266	ANXA2,BGLAP,CD44,CHAD,CHI3L1,CMKLR1,COL5A2,COL10A1,COL11A1,COMP,ECM1,FBN1,EFEMP1,FGF2,FOXC2,HOXA6,HOXB3,HOXB5,HOXB6,HOXB8,HOXD1,HYAL1,IHH,LOX,MMP9,ROR2,TNFRSF11B,PRRX1,PTHLH,SHH,SOX9,TBX3,TEAD4,TGFB2,TGFB3,TGFBI,TLL1,TRPS1,TYROBP,WNT11,HMGA2,GPR68,BARX2,CHRD,CCN4,NOG,HAND2,TBX4,FST,LILRB1,SULF1,CHRDL2,GREM1,CHST11,SMPD3,SULF2,FAM20C,ADAMTS12,SCIN,SLC9B2,RFLNA,HAPLN3,SIGLEC15
16_Member	GO Biological Processes	GO:0061448	connective tissue development	-13.298	-10.9646	40/264	960,1116,1289,1301,1311,1435,1893,2202,2247,2297,2303,3169,3213,3373,3549,4015,4920,5396,5744,6662,7045,7227,7481,8091,8538,8710,8840,9241,9464,9971,23213,25884,26585,50515,55512,55959,81792,85477,144347,151449	CD44,CHI3L1,COL5A1,COL11A1,COMP,CSF1,ECM1,EFEMP1,FGF2,FOXD1,FOXC2,FOXA1,HOXB3,HYAL1,IHH,LOX,ROR2,PRRX1,PTHLH,SOX9,TGFBI,TRPS1,WNT11,HMGA2,BARX2,SERPINB7,CCN4,NOG,HAND2,NR1H4,SULF1,CHRDL2,GREM1,CHST11,SMPD3,SULF2,ADAMTS12,SCIN,RFLNA,GDF7
16_Member	GO Biological Processes	GO:0051216	cartilage development	-10.8898	-8.76365	31/197	960,1116,1301,1311,1893,2202,2247,3213,3373,3549,4920,5396,5744,6662,7045,7227,7481,8091,8538,8840,9241,9464,23213,25884,26585,50515,55512,55959,81792,85477,144347	CD44,CHI3L1,COL11A1,COMP,ECM1,EFEMP1,FGF2,HOXB3,HYAL1,IHH,ROR2,PRRX1,PTHLH,SOX9,TGFBI,TRPS1,WNT11,HMGA2,BARX2,CCN4,NOG,HAND2,SULF1,CHRDL2,GREM1,CHST11,SMPD3,SULF2,ADAMTS12,SCIN,RFLNA
16_Member	GO Biological Processes	GO:0002062	chondrocyte differentiation	-7.67276	-5.78589	19/109	1301,1311,1893,2202,3549,5744,6662,7045,7227,8091,8840,23213,26585,50515,55512,55959,81792,85477,144347	COL11A1,COMP,ECM1,EFEMP1,IHH,PTHLH,SOX9,TGFBI,TRPS1,HMGA2,CCN4,SULF1,GREM1,CHST11,SMPD3,SULF2,ADAMTS12,SCIN,RFLNA
16_Member	GO Biological Processes	GO:0002063	chondrocyte development	-6.8099	-5.00522	10/32	1301,1311,1893,5744,6662,23213,50515,55512,55959,144347	COL11A1,COMP,ECM1,PTHLH,SOX9,SULF1,CHST11,SMPD3,SULF2,RFLNA
16_Member	GO Biological Processes	GO:0061037	negative regulation of cartilage development	-5.88068	-4.19547	9/31	2202,5744,6662,7481,8840,9241,26585,81792,144347	EFEMP1,PTHLH,SOX9,WNT11,CCN4,NOG,GREM1,ADAMTS12,RFLNA
16_Member	GO Biological Processes	GO:0061035	regulation of cartilage development	-4.86939	-3.31692	12/72	2202,5744,6662,7227,7481,8840,9241,26585,55512,81792,85477,144347	EFEMP1,PTHLH,SOX9,TRPS1,WNT11,CCN4,NOG,GREM1,SMPD3,ADAMTS12,SCIN,RFLNA
16_Member	GO Biological Processes	GO:0032331	negative regulation of chondrocyte differentiation	-4.70472	-3.16937	7/24	2202,5744,6662,8840,26585,81792,144347	EFEMP1,PTHLH,SOX9,CCN4,GREM1,ADAMTS12,RFLNA
16_Member	GO Biological Processes	GO:0032330	regulation of chondrocyte differentiation	-3.92528	-2.50278	9/52	2202,5744,6662,7227,8840,26585,81792,85477,144347	EFEMP1,PTHLH,SOX9,TRPS1,CCN4,GREM1,ADAMTS12,SCIN,RFLNA
17_Summary	Canonical Pathways	M3468	NABA ECM REGULATORS	-15.5954	-13.0553	41/238	710,1075,1510,1515,1992,2162,3373,4015,4312,4314,4318,4319,4320,5055,5069,5265,5266,5275,5328,6317,6318,7051,7052,7077,7092,8710,8728,9509,23213,27151,27299,54507,54757,55959,56975,79676,81792,94031,135228,170689,283208	SERPING1,CTSC,CTSE,CTSV,SERPINB1,F13A1,HYAL1,LOX,MMP1,MMP3,MMP9,MMP10,MMP11,SERPINB2,PAPPA,SERPINA1,PI3,SERPINB13,PLAU,SERPINB3,SERPINB4,TGM1,TGM2,TIMP2,TLL1,SERPINB7,ADAM19,ADAMTS2,SULF1,CPAMD8,ADAMDEC1,ADAMTSL4,FAM20A,SULF2,FAM20C,OGFOD2,ADAMTS12,HTRA3,CD109,ADAMTS15,P4HA3
17_Member	Canonical Pathways	M3468	NABA ECM REGULATORS	-15.5954	-13.0553	41/238	710,1075,1510,1515,1992,2162,3373,4015,4312,4314,4318,4319,4320,5055,5069,5265,5266,5275,5328,6317,6318,7051,7052,7077,7092,8710,8728,9509,23213,27151,27299,54507,54757,55959,56975,79676,81792,94031,135228,170689,283208	SERPING1,CTSC,CTSE,CTSV,SERPINB1,F13A1,HYAL1,LOX,MMP1,MMP3,MMP9,MMP10,MMP11,SERPINB2,PAPPA,SERPINA1,PI3,SERPINB13,PLAU,SERPINB3,SERPINB4,TGM1,TGM2,TIMP2,TLL1,SERPINB7,ADAM19,ADAMTS2,SULF1,CPAMD8,ADAMDEC1,ADAMTSL4,FAM20A,SULF2,FAM20C,OGFOD2,ADAMTS12,HTRA3,CD109,ADAMTS15,P4HA3
18_Summary	GO Biological Processes	GO:0010817	regulation of hormone levels	-15.0446	-12.5372	64/550	126,130,134,240,301,776,952,1066,1558,1559,1562,1565,1577,1803,1956,2297,2304,2672,2696,2922,3123,3169,3290,3294,3458,3569,3589,3624,4803,4826,5008,5653,5947,6352,6469,6566,6567,6581,6783,6817,6926,6928,7124,7276,7364,7447,7849,8111,8292,8398,9256,9971,10170,10202,51083,51301,54097,54658,54760,55512,60482,131177,133308,195814,199,348,929,1311,1436,2335,4053,5552,6279,6283,6288,7042,7043,7096,7424…	ADH1C,ADH6,ADORA1,ALOX5,ANXA1,CACNA1D,CD38,CES1,CYP2C8,CYP2C9,CYP2C18,CYP2D6,CYP3A5,DPP4,EGFR,FOXD1,FOXE1,GFI1,GIPR,GRP,HLA-DRB1,FOXA1,HSD11B1,HSD17B2,IFNG,IL6,IL11,INHBA,NGF,NNAT,OSM,KLK6,RBP1,CCL5,SHH,SLC16A1,SLC16A2,SLC22A3,SULT1E1,SULT1A1,TBX3,HNF1B,TNF,TTR,UGT2B7,VSNL1,PAX8,GPR68,COLQ,PLA2G6,TSPOAP1,NR1H4,DHRS9,DHRS2,GAL,GCNT4,FAM3B,UGT1A1,PCSK4,SMPD3,SLC5A7,FAM3D,SLC9B2,SDR16C5,AIF1,APOE,CD…
18_Member	GO Biological Processes	GO:0010817	regulation of hormone levels	-15.0446	-12.5372	64/550	126,130,134,240,301,776,952,1066,1558,1559,1562,1565,1577,1803,1956,2297,2304,2672,2696,2922,3123,3169,3290,3294,3458,3569,3589,3624,4803,4826,5008,5653,5947,6352,6469,6566,6567,6581,6783,6817,6926,6928,7124,7276,7364,7447,7849,8111,8292,8398,9256,9971,10170,10202,51083,51301,54097,54658,54760,55512,60482,131177,133308,195814	ADH1C,ADH6,ADORA1,ALOX5,ANXA1,CACNA1D,CD38,CES1,CYP2C8,CYP2C9,CYP2C18,CYP2D6,CYP3A5,DPP4,EGFR,FOXD1,FOXE1,GFI1,GIPR,GRP,HLA-DRB1,FOXA1,HSD11B1,HSD17B2,IFNG,IL6,IL11,INHBA,NGF,NNAT,OSM,KLK6,RBP1,CCL5,SHH,SLC16A1,SLC16A2,SLC22A3,SULT1E1,SULT1A1,TBX3,HNF1B,TNF,TTR,UGT2B7,VSNL1,PAX8,GPR68,COLQ,PLA2G6,TSPOAP1,NR1H4,DHRS9,DHRS2,GAL,GCNT4,FAM3B,UGT1A1,PCSK4,SMPD3,SLC5A7,FAM3D,SLC9B2,SDR16C5
18_Member	GO Biological Processes	GO:0002790	peptide secretion	-13.2023	-10.8855	61/556	134,199,240,301,348,776,929,952,1311,1436,1803,1956,2335,2696,2922,3123,3458,3569,4053,4826,5552,6279,6283,6288,6352,6566,6567,6928,7042,7043,7096,7124,7424,7447,7849,8111,8398,8840,9466,9971,10333,10673,10859,23601,26253,27063,51083,51311,54097,54209,54474,55512,64127,80725,84868,114548,131177,133308,192683,284119,353514	ADORA1,AIF1,ALOX5,ANXA1,APOE,CACNA1D,CD14,CD38,COMP,CSF1R,DPP4,EGFR,FN1,GIPR,GRP,HLA-DRB1,IFNG,IL6,LTBP2,NNAT,SRGN,S100A8,S100A12,SAA1,CCL5,SLC16A1,SLC16A2,HNF1B,TGFB2,TGFB3,TLR1,TNF,VEGFC,VSNL1,PAX8,GPR68,PLA2G6,CCN4,IL27RA,NR1H4,TLR6,TNFSF13B,LILRB1,CLEC5A,CLEC4E,ANKRD1,GAL,TLR8,FAM3B,TREM2,KRT20,SMPD3,NOD2,SRCIN1,HAVCR2,NLRP3,FAM3D,SLC9B2,SCAMP5,CAVIN1,LILRA5
18_Member	GO Biological Processes	GO:0051046	regulation of secretion	-12.4608	-10.1827	72/753	134,199,240,301,348,776,929,952,1066,1436,1803,1812,1956,2207,2335,2624,2696,2922,3084,3123,3458,3569,3589,3598,3624,3684,3689,4826,5008,5021,5023,5552,6279,6288,6352,6566,7032,7042,7043,7096,7124,7424,7447,7849,8111,8398,8399,8840,8911,9466,9971,10333,10859,23601,26253,27063,51083,51311,54209,54474,55512,55607,80725,84868,85477,90019,91683,131177,133308,192683,353514,729230	ADORA1,AIF1,ALOX5,ANXA1,APOE,CACNA1D,CD14,CD38,CES1,CSF1R,DPP4,DRD1,EGFR,FCER1G,FN1,GATA2,GIPR,GRP,NRG1,HLA-DRB1,IFNG,IL6,IL11,IL13RA2,INHBA,ITGAM,ITGB2,NNAT,OSM,OXTR,P2RX1,SRGN,S100A8,SAA1,CCL5,SLC16A1,TFF2,TGFB2,TGFB3,TLR1,TNF,VEGFC,VSNL1,PAX8,GPR68,PLA2G6,PLA2G10,CCN4,CACNA1I,IL27RA,NR1H4,TLR6,LILRB1,CLEC5A,CLEC4E,ANKRD1,GAL,TLR8,TREM2,KRT20,SMPD3,PPP1R9A,SRCIN1,HAVCR2,SCIN,SYT8,SYT12,FAM3D,SL…
18_Member	GO Biological Processes	GO:0009306	protein secretion	-11.4234	-9.25034	55/517	199,240,301,348,776,929,952,1311,1436,1803,1956,2335,2696,3123,3458,3569,4053,4826,5552,6283,6288,6352,6566,6928,7042,7043,7096,7124,7424,7447,8111,8398,8840,9466,9971,10333,10673,10859,23601,26253,27063,51083,51311,54097,54209,54474,64127,80725,84868,114548,131177,133308,192683,284119,353514	AIF1,ALOX5,ANXA1,APOE,CACNA1D,CD14,CD38,COMP,CSF1R,DPP4,EGFR,FN1,GIPR,HLA-DRB1,IFNG,IL6,LTBP2,NNAT,SRGN,S100A12,SAA1,CCL5,SLC16A1,HNF1B,TGFB2,TGFB3,TLR1,TNF,VEGFC,VSNL1,GPR68,PLA2G6,CCN4,IL27RA,NR1H4,TLR6,TNFSF13B,LILRB1,CLEC5A,CLEC4E,ANKRD1,GAL,TLR8,FAM3B,TREM2,KRT20,NOD2,SRCIN1,HAVCR2,NLRP3,FAM3D,SLC9B2,SCAMP5,CAVIN1,LILRA5
18_Member	GO Biological Processes	GO:1903530	regulation of secretion by cell	-11.4134	-9.24613	66/692	134,199,240,301,348,776,929,952,1436,1803,1812,1956,2207,2335,2624,2696,2922,3123,3458,3569,3589,3598,3624,3684,3689,4826,5008,5021,5023,5552,6288,6352,6566,7042,7043,7096,7124,7424,7447,7849,8111,8398,8840,8911,9466,9971,10333,10859,23601,26253,27063,51083,51311,54209,54474,55512,55607,80725,84868,90019,91683,131177,133308,192683,353514,729230	ADORA1,AIF1,ALOX5,ANXA1,APOE,CACNA1D,CD14,CD38,CSF1R,DPP4,DRD1,EGFR,FCER1G,FN1,GATA2,GIPR,GRP,HLA-DRB1,IFNG,IL6,IL11,IL13RA2,INHBA,ITGAM,ITGB2,NNAT,OSM,OXTR,P2RX1,SRGN,SAA1,CCL5,SLC16A1,TGFB2,TGFB3,TLR1,TNF,VEGFC,VSNL1,PAX8,GPR68,PLA2G6,CCN4,CACNA1I,IL27RA,NR1H4,TLR6,LILRB1,CLEC5A,CLEC4E,ANKRD1,GAL,TLR8,TREM2,KRT20,SMPD3,PPP1R9A,SRCIN1,HAVCR2,SYT8,SYT12,FAM3D,SLC9B2,SCAMP5,LILRA5,CCR2
18_Member	GO Biological Processes	GO:0002791	regulation of peptide secretion	-11.168	-9.02038	49/434	134,199,240,301,348,776,929,952,1436,1803,1956,2335,2696,2922,3123,3458,3569,4826,5552,6279,6288,6352,6566,7042,7043,7096,7124,7424,7447,7849,8111,8398,8840,9466,9971,10333,10859,23601,26253,27063,51311,54209,54474,80725,84868,131177,133308,192683,353514	ADORA1,AIF1,ALOX5,ANXA1,APOE,CACNA1D,CD14,CD38,CSF1R,DPP4,EGFR,FN1,GIPR,GRP,HLA-DRB1,IFNG,IL6,NNAT,SRGN,S100A8,SAA1,CCL5,SLC16A1,TGFB2,TGFB3,TLR1,TNF,VEGFC,VSNL1,PAX8,GPR68,PLA2G6,CCN4,IL27RA,NR1H4,TLR6,LILRB1,CLEC5A,CLEC4E,ANKRD1,TLR8,TREM2,KRT20,SRCIN1,HAVCR2,FAM3D,SLC9B2,SCAMP5,LILRA5
18_Member	GO Biological Processes	GO:0050708	regulation of protein secretion	-10.0759	-8.01068	45/405	199,240,301,348,776,929,952,1436,1803,1956,2335,2696,3123,3458,3569,4826,5552,6288,6352,6566,7042,7043,7096,7124,7424,7447,8111,8398,8840,9466,9971,10333,10859,23601,26253,27063,51311,54209,54474,80725,84868,131177,133308,192683,353514	AIF1,ALOX5,ANXA1,APOE,CACNA1D,CD14,CD38,CSF1R,DPP4,EGFR,FN1,GIPR,HLA-DRB1,IFNG,IL6,NNAT,SRGN,SAA1,CCL5,SLC16A1,TGFB2,TGFB3,TLR1,TNF,VEGFC,VSNL1,GPR68,PLA2G6,CCN4,IL27RA,NR1H4,TLR6,LILRB1,CLEC5A,CLEC4E,ANKRD1,TLR8,TREM2,KRT20,SRCIN1,HAVCR2,FAM3D,SLC9B2,SCAMP5,LILRA5
18_Member	GO Biological Processes	GO:0050663	cytokine secretion	-9.91031	-7.86072	24/132	199,929,1436,2335,3458,3569,5552,6283,6288,7096,7124,8840,9466,9971,10333,10859,23601,26253,51311,64127,84868,114548,192683,353514	AIF1,CD14,CSF1R,FN1,IFNG,IL6,SRGN,S100A12,SAA1,TLR1,TNF,CCN4,IL27RA,NR1H4,TLR6,LILRB1,CLEC5A,CLEC4E,TLR8,NOD2,HAVCR2,NLRP3,SCAMP5,LILRA5
18_Member	GO Biological Processes	GO:0051047	positive regulation of secretion	-9.06148	-7.06158	41/374	134,199,776,929,952,1436,1956,2207,2624,2696,2922,3123,3458,3569,3624,3684,3689,4826,5021,6279,6288,7042,7043,7124,7424,7447,8111,8398,8399,8911,9971,23601,26253,27063,51083,54209,55512,84868,85477,192683,353514	ADORA1,AIF1,CACNA1D,CD14,CD38,CSF1R,EGFR,FCER1G,GATA2,GIPR,GRP,HLA-DRB1,IFNG,IL6,INHBA,ITGAM,ITGB2,NNAT,OXTR,S100A8,SAA1,TGFB2,TGFB3,TNF,VEGFC,VSNL1,GPR68,PLA2G6,PLA2G10,CACNA1I,NR1H4,CLEC5A,CLEC4E,ANKRD1,GAL,TREM2,SMPD3,HAVCR2,SCIN,SCAMP5,LILRA5
18_Member	GO Biological Processes	GO:0050707	regulation of cytokine secretion	-8.64952	-6.67984	21/117	199,929,1436,2335,3458,3569,5552,6288,7096,7124,8840,9466,9971,10333,10859,23601,26253,51311,84868,192683,353514	AIF1,CD14,CSF1R,FN1,IFNG,IL6,SRGN,SAA1,TLR1,TNF,CCN4,IL27RA,NR1H4,TLR6,LILRB1,CLEC5A,CLEC4E,TLR8,HAVCR2,SCAMP5,LILRA5
18_Member	GO Biological Processes	GO:1903532	positive regulation of secretion by cell	-8.08666	-6.17016	37/342	199,776,929,952,1436,1956,2207,2624,2696,2922,3123,3458,3569,3624,3684,3689,4826,5021,6288,7042,7043,7124,7424,7447,8111,8398,8911,9971,23601,26253,27063,51083,54209,55512,84868,192683,353514	AIF1,CACNA1D,CD14,CD38,CSF1R,EGFR,FCER1G,GATA2,GIPR,GRP,HLA-DRB1,IFNG,IL6,INHBA,ITGAM,ITGB2,NNAT,OXTR,SAA1,TGFB2,TGFB3,TNF,VEGFC,VSNL1,GPR68,PLA2G6,CACNA1I,NR1H4,CLEC5A,CLEC4E,ANKRD1,GAL,TREM2,SMPD3,HAVCR2,SCAMP5,LILRA5
18_Member	GO Biological Processes	GO:0002793	positive regulation of peptide secretion	-8.02521	-6.11512	29/228	134,199,929,952,1436,1956,2696,2922,3123,3458,3569,4826,6279,6288,7042,7043,7124,7424,7447,8111,8398,9971,23601,26253,27063,54209,84868,192683,353514	ADORA1,AIF1,CD14,CD38,CSF1R,EGFR,GIPR,GRP,HLA-DRB1,IFNG,IL6,NNAT,S100A8,SAA1,TGFB2,TGFB3,TNF,VEGFC,VSNL1,GPR68,PLA2G6,NR1H4,CLEC5A,CLEC4E,ANKRD1,TREM2,HAVCR2,SCAMP5,LILRA5
18_Member	GO Biological Processes	GO:0090087	regulation of peptide transport	-7.88896	-5.98986	57/679	134,199,240,301,348,776,929,952,1436,1803,1956,2316,2335,2621,2696,2810,2922,3123,3458,3569,3684,3689,4826,5552,5621,6279,6288,6352,6469,6566,7042,7043,7096,7124,7424,7447,7849,8111,8398,8840,9466,9971,10333,10859,23601,26253,27063,51311,54209,54474,63928,80725,84868,131177,133308,192683,353514	ADORA1,AIF1,ALOX5,ANXA1,APOE,CACNA1D,CD14,CD38,CSF1R,DPP4,EGFR,FLNA,FN1,GAS6,GIPR,SFN,GRP,HLA-DRB1,IFNG,IL6,ITGAM,ITGB2,NNAT,SRGN,PRNP,S100A8,SAA1,CCL5,SHH,SLC16A1,TGFB2,TGFB3,TLR1,TNF,VEGFC,VSNL1,PAX8,GPR68,PLA2G6,CCN4,IL27RA,NR1H4,TLR6,LILRB1,CLEC5A,CLEC4E,ANKRD1,TLR8,TREM2,KRT20,CHP2,SRCIN1,HAVCR2,FAM3D,SLC9B2,SCAMP5,LILRA5
18_Member	GO Biological Processes	GO:0009914	hormone transport	-7.36869	-5.5138	35/333	134,240,301,776,952,1803,1956,2297,2696,2922,3123,3458,3569,3589,3624,4826,5008,6352,6566,6567,6581,6926,6928,7124,7276,7447,7849,8111,8398,9971,51083,54097,55512,131177,133308	ADORA1,ALOX5,ANXA1,CACNA1D,CD38,DPP4,EGFR,FOXD1,GIPR,GRP,HLA-DRB1,IFNG,IL6,IL11,INHBA,NNAT,OSM,CCL5,SLC16A1,SLC16A2,SLC22A3,TBX3,HNF1B,TNF,TTR,VSNL1,PAX8,GPR68,PLA2G6,NR1H4,GAL,FAM3B,SMPD3,FAM3D,SLC9B2
18_Member	GO Biological Processes	GO:0050714	positive regulation of protein secretion	-7.15293	-5.31856	26/207	199,929,952,1436,1956,2696,3123,3458,3569,4826,6288,7042,7043,7124,7424,7447,8111,8398,9971,23601,26253,27063,54209,84868,192683,353514	AIF1,CD14,CD38,CSF1R,EGFR,GIPR,HLA-DRB1,IFNG,IL6,NNAT,SAA1,TGFB2,TGFB3,TNF,VEGFC,VSNL1,GPR68,PLA2G6,NR1H4,CLEC5A,CLEC4E,ANKRD1,TREM2,HAVCR2,SCAMP5,LILRA5
18_Member	GO Biological Processes	GO:0051223	regulation of protein transport	-7.01147	-5.18896	53/648	199,240,301,348,776,929,952,1436,1803,1956,2316,2335,2621,2696,2810,3123,3458,3569,3684,3689,4826,5552,5621,6288,6352,6469,6566,7042,7043,7096,7124,7424,7447,8111,8398,8840,9466,9971,10333,10859,23601,26253,27063,51311,54209,54474,63928,80725,84868,131177,133308,192683,353514	AIF1,ALOX5,ANXA1,APOE,CACNA1D,CD14,CD38,CSF1R,DPP4,EGFR,FLNA,FN1,GAS6,GIPR,SFN,HLA-DRB1,IFNG,IL6,ITGAM,ITGB2,NNAT,SRGN,PRNP,SAA1,CCL5,SHH,SLC16A1,TGFB2,TGFB3,TLR1,TNF,VEGFC,VSNL1,GPR68,PLA2G6,CCN4,IL27RA,NR1H4,TLR6,LILRB1,CLEC5A,CLEC4E,ANKRD1,TLR8,TREM2,KRT20,CHP2,SRCIN1,HAVCR2,FAM3D,SLC9B2,SCAMP5,LILRA5
18_Member	GO Biological Processes	GO:0046879	hormone secretion	-6.75988	-4.9614	33/321	134,240,301,776,952,1803,1956,2297,2696,2922,3123,3458,3569,3589,3624,4826,5008,6352,6566,6567,6926,6928,7124,7447,7849,8111,8398,9971,51083,54097,55512,131177,133308	ADORA1,ALOX5,ANXA1,CACNA1D,CD38,DPP4,EGFR,FOXD1,GIPR,GRP,HLA-DRB1,IFNG,IL6,IL11,INHBA,NNAT,OSM,CCL5,SLC16A1,SLC16A2,TBX3,HNF1B,TNF,VSNL1,PAX8,GPR68,PLA2G6,NR1H4,GAL,FAM3B,SMPD3,FAM3D,SLC9B2
18_Member	GO Biological Processes	GO:0070201	regulation of establishment of protein localization	-6.41981	-4.66127	54/695	199,240,301,348,776,929,952,1436,1803,1956,2316,2335,2621,2696,2810,3002,3123,3458,3569,3684,3689,4826,5552,5621,6288,6352,6469,6566,7042,7043,7096,7124,7424,7447,8111,8398,8840,9466,9971,10333,10859,23601,26253,27063,51311,54209,54474,63928,80725,84868,131177,133308,192683,353514	AIF1,ALOX5,ANXA1,APOE,CACNA1D,CD14,CD38,CSF1R,DPP4,EGFR,FLNA,FN1,GAS6,GIPR,SFN,GZMB,HLA-DRB1,IFNG,IL6,ITGAM,ITGB2,NNAT,SRGN,PRNP,SAA1,CCL5,SHH,SLC16A1,TGFB2,TGFB3,TLR1,TNF,VEGFC,VSNL1,GPR68,PLA2G6,CCN4,IL27RA,NR1H4,TLR6,LILRB1,CLEC5A,CLEC4E,ANKRD1,TLR8,TREM2,KRT20,CHP2,SRCIN1,HAVCR2,FAM3D,SLC9B2,SCAMP5,LILRA5
18_Member	GO Biological Processes	GO:0051222	positive regulation of protein transport	-5.94612	-4.25404	34/365	199,929,952,1436,1956,2316,2621,2696,2810,3123,3458,3569,3684,3689,4826,5621,6288,6469,7042,7043,7124,7424,7447,8111,8398,9971,23601,26253,27063,54209,63928,84868,192683,353514	AIF1,CD14,CD38,CSF1R,EGFR,FLNA,GAS6,GIPR,SFN,HLA-DRB1,IFNG,IL6,ITGAM,ITGB2,NNAT,PRNP,SAA1,SHH,TGFB2,TGFB3,TNF,VEGFC,VSNL1,GPR68,PLA2G6,NR1H4,CLEC5A,CLEC4E,ANKRD1,TREM2,CHP2,HAVCR2,SCAMP5,LILRA5
18_Member	GO Biological Processes	GO:0030072	peptide hormone secretion	-5.83147	-4.15267	27/257	240,301,776,952,1803,1956,2696,2922,3123,3458,3569,4826,6352,6566,6567,6928,7124,7447,7849,8111,8398,9971,51083,54097,55512,131177,133308	ALOX5,ANXA1,CACNA1D,CD38,DPP4,EGFR,GIPR,GRP,HLA-DRB1,IFNG,IL6,NNAT,CCL5,SLC16A1,SLC16A2,HNF1B,TNF,VSNL1,PAX8,GPR68,PLA2G6,NR1H4,GAL,FAM3B,SMPD3,FAM3D,SLC9B2
18_Member	GO Biological Processes	GO:0023061	signal release	-5.73292	-4.06428	40/476	134,240,301,776,952,1803,1812,1956,2297,2696,2922,3123,3458,3569,3589,3624,4826,5008,5023,6352,6566,6567,6926,6928,7124,7447,7849,8111,8398,9256,9971,51083,54097,55512,55607,60482,90019,91683,131177,133308	ADORA1,ALOX5,ANXA1,CACNA1D,CD38,DPP4,DRD1,EGFR,FOXD1,GIPR,GRP,HLA-DRB1,IFNG,IL6,IL11,INHBA,NNAT,OSM,P2RX1,CCL5,SLC16A1,SLC16A2,TBX3,HNF1B,TNF,VSNL1,PAX8,GPR68,PLA2G6,TSPOAP1,NR1H4,GAL,FAM3B,SMPD3,PPP1R9A,SLC5A7,SYT8,SYT12,FAM3D,SLC9B2
18_Member	GO Biological Processes	GO:1904951	positive regulation of establishment of protein localization	-5.41012	-3.78403	35/403	199,929,952,1436,1956,2316,2621,2696,2810,3002,3123,3458,3569,3684,3689,4826,5621,6288,6469,7042,7043,7124,7424,7447,8111,8398,9971,23601,26253,27063,54209,63928,84868,192683,353514	AIF1,CD14,CD38,CSF1R,EGFR,FLNA,GAS6,GIPR,SFN,GZMB,HLA-DRB1,IFNG,IL6,ITGAM,ITGB2,NNAT,PRNP,SAA1,SHH,TGFB2,TGFB3,TNF,VEGFC,VSNL1,GPR68,PLA2G6,NR1H4,CLEC5A,CLEC4E,ANKRD1,TREM2,CHP2,HAVCR2,SCAMP5,LILRA5
18_Member	GO Biological Processes	GO:0046883	regulation of hormone secretion	-5.30305	-3.6908	27/274	134,240,301,776,952,1803,1956,2696,2922,3123,3458,3569,3589,3624,4826,5008,6352,6566,7124,7447,7849,8111,8398,9971,51083,131177,133308	ADORA1,ALOX5,ANXA1,CACNA1D,CD38,DPP4,EGFR,GIPR,GRP,HLA-DRB1,IFNG,IL6,IL11,INHBA,NNAT,OSM,CCL5,SLC16A1,TNF,VSNL1,PAX8,GPR68,PLA2G6,NR1H4,GAL,FAM3D,SLC9B2
18_Member	GO Biological Processes	GO:0050715	positive regulation of cytokine secretion	-4.9992	-3.42453	12/70	199,929,1436,3458,3569,6288,7124,23601,26253,84868,192683,353514	AIF1,CD14,CSF1R,IFNG,IL6,SAA1,TNF,CLEC5A,CLEC4E,HAVCR2,SCAMP5,LILRA5
18_Member	GO Biological Processes	GO:0030073	insulin secretion	-4.75521	-3.21439	22/213	240,301,776,952,1803,2696,3123,3458,3569,4826,6352,6566,6928,7124,7447,8111,8398,9971,51083,54097,131177,133308	ALOX5,ANXA1,CACNA1D,CD38,DPP4,GIPR,HLA-DRB1,IFNG,IL6,NNAT,CCL5,SLC16A1,HNF1B,TNF,VSNL1,GPR68,PLA2G6,NR1H4,GAL,FAM3B,FAM3D,SLC9B2
18_Member	GO Biological Processes	GO:0090276	regulation of peptide hormone secretion	-4.26951	-2.80005	21/213	240,776,952,1803,1956,2696,2922,3123,3458,3569,4826,6352,6566,7124,7447,7849,8111,8398,9971,131177,133308	ALOX5,CACNA1D,CD38,DPP4,EGFR,GIPR,GRP,HLA-DRB1,IFNG,IL6,NNAT,CCL5,SLC16A1,TNF,VSNL1,PAX8,GPR68,PLA2G6,NR1H4,FAM3D,SLC9B2
18_Member	GO Biological Processes	GO:0050796	regulation of insulin secretion	-3.79472	-2.39472	18/181	240,776,952,1803,2696,3123,3458,3569,4826,6352,6566,7124,7447,8111,8398,9971,131177,133308	ALOX5,CACNA1D,CD38,DPP4,GIPR,HLA-DRB1,IFNG,IL6,NNAT,CCL5,SLC16A1,TNF,VSNL1,GPR68,PLA2G6,NR1H4,FAM3D,SLC9B2
18_Member	GO Biological Processes	GO:0090277	positive regulation of peptide hormone secretion	-2.40601	-1.26125	10/99	952,1956,2696,2922,3123,4826,7447,8111,8398,9971	CD38,EGFR,GIPR,GRP,HLA-DRB1,NNAT,VSNL1,GPR68,PLA2G6,NR1H4
18_Member	GO Biological Processes	GO:0046887	positive regulation of hormone secretion	-2.32015	-1.19133	12/135	952,1956,2696,2922,3123,3624,4826,7447,8111,8398,9971,51083	CD38,EGFR,GIPR,GRP,HLA-DRB1,INHBA,NNAT,VSNL1,GPR68,PLA2G6,NR1H4,GAL
18_Member	GO Biological Processes	GO:0032024	positive regulation of insulin secretion	-2.19997	-1.09898	8/74	952,2696,3123,4826,7447,8111,8398,9971	CD38,GIPR,HLA-DRB1,NNAT,VSNL1,GPR68,PLA2G6,NR1H4
18_Member	GO Biological Processes	GO:0035774	positive regulation of insulin secretion involved in cellular response to glucose stimulus	-2.08847	-1.00821	5/34	3123,7447,8111,8398,9971	HLA-DRB1,VSNL1,GPR68,PLA2G6,NR1H4
19_Summary	KEGG Pathway	ko04640	Hematopoietic cell lineage	-14.9007	-12.4117	26/97	290,909,925,926,929,952,960,1435,1436,1437,1440,2209,3117,3119,3123,3559,3569,3575,3581,3589,3673,3678,3684,3690,7124,7850,3120	ANPEP,CD1A,CD8A,CD8B,CD14,CD38,CD44,CSF1,CSF1R,CSF2,CSF3,FCGR1A,HLA-DQA1,HLA-DQB1,HLA-DRB1,IL2RA,IL6,IL7R,IL9R,IL11,ITGA2,ITGA5,ITGAM,ITGB3,TNF,IL1R2,HLA-DQB2
19_Member	KEGG Pathway	ko04640	Hematopoietic cell lineage	-14.9007	-12.4117	26/97	290,909,925,926,929,952,960,1435,1436,1437,1440,2209,3117,3119,3123,3559,3569,3575,3581,3589,3673,3678,3684,3690,7124,7850	ANPEP,CD1A,CD8A,CD8B,CD14,CD38,CD44,CSF1,CSF1R,CSF2,CSF3,FCGR1A,HLA-DQA1,HLA-DQB1,HLA-DRB1,IL2RA,IL6,IL7R,IL9R,IL11,ITGA2,ITGA5,ITGAM,ITGB3,TNF,IL1R2
19_Member	KEGG Pathway	hsa04640	Hematopoietic cell lineage	-14.0926	-11.6909	27/113	290,909,925,926,929,952,960,1435,1436,1437,1440,2209,3117,3119,3120,3123,3559,3569,3575,3581,3589,3673,3678,3684,3690,7124,7850	ANPEP,CD1A,CD8A,CD8B,CD14,CD38,CD44,CSF1,CSF1R,CSF2,CSF3,FCGR1A,HLA-DQA1,HLA-DQB1,HLA-DQB2,HLA-DRB1,IL2RA,IL6,IL7R,IL9R,IL11,ITGA2,ITGA5,ITGAM,ITGB3,TNF,IL1R2
20_Summary	KEGG Pathway	ko05323	Rheumatoid arthritis	-14.7522	-12.2867	25/90	942,1435,1437,2919,3117,3119,3123,3383,3458,3569,3589,3600,3689,4312,4314,6348,6352,6364,6372,6374,7042,7043,7124,10673,414062,3120,1234,1440,2357,3627,6351,7850,729230,4318,5602,6278,6279,6280,6354,8061,7412,7424,64127	CD86,CSF1,CSF2,CXCL1,HLA-DQA1,HLA-DQB1,HLA-DRB1,ICAM1,IFNG,IL6,IL11,IL15,ITGB2,MMP1,MMP3,CCL3,CCL5,CCL20,CXCL6,CXCL5,TGFB2,TGFB3,TNF,TNFSF13B,CCL3L3,HLA-DQB2,CCR5,CSF3,FPR1,CXCL10,CCL4,IL1R2,CCR2,MMP9,MAPK10,S100A7,S100A8,S100A9,CCL7,FOSL1,VCAM1,VEGFC,NOD2
20_Member	KEGG Pathway	ko05323	Rheumatoid arthritis	-14.7522	-12.2867	25/90	942,1435,1437,2919,3117,3119,3123,3383,3458,3569,3589,3600,3689,4312,4314,6348,6352,6364,6372,6374,7042,7043,7124,10673,414062	CD86,CSF1,CSF2,CXCL1,HLA-DQA1,HLA-DQB1,HLA-DRB1,ICAM1,IFNG,IL6,IL11,IL15,ITGB2,MMP1,MMP3,CCL3,CCL5,CCL20,CXCL6,CXCL5,TGFB2,TGFB3,TNF,TNFSF13B,CCL3L3
20_Member	KEGG Pathway	hsa05323	Rheumatoid arthritis	-14.6655	-12.2069	26/99	942,1435,1437,2919,3117,3119,3120,3123,3383,3458,3569,3589,3600,3689,4312,4314,6348,6352,6364,6372,6374,7042,7043,7124,10673,414062	CD86,CSF1,CSF2,CXCL1,HLA-DQA1,HLA-DQB1,HLA-DQB2,HLA-DRB1,ICAM1,IFNG,IL6,IL11,IL15,ITGB2,MMP1,MMP3,CCL3,CCL5,CCL20,CXCL6,CXCL5,TGFB2,TGFB3,TNF,TNFSF13B,CCL3L3
20_Member	Reactome Gene Sets	R-HSA-6783783	Interleukin-10 signaling	-13.5431	-11.2055	18/47	942,1234,1435,1437,1440,2357,2919,3383,3569,3627,6348,6351,6352,6364,7124,7850,414062,729230	CD86,CCR5,CSF1,CSF2,CSF3,FPR1,CXCL1,ICAM1,IL6,CXCL10,CCL3,CCL4,CCL5,CCL20,TNF,IL1R2,CCL3L3,CCR2
20_Member	KEGG Pathway	ko04657	IL-17 signaling pathway	-8.87141	-6.88499	19/93	1437,1440,2919,3458,3569,3627,4312,4314,4318,5602,6278,6279,6280,6354,6364,6372,6374,7124,8061	CSF2,CSF3,CXCL1,IFNG,IL6,CXCL10,MMP1,MMP3,MMP9,MAPK10,S100A7,S100A8,S100A9,CCL7,CCL20,CXCL6,CXCL5,TNF,FOSL1
20_Member	KEGG Pathway	hsa04657	IL-17 signaling pathway	-8.70711	-6.73377	19/95	1437,1440,2919,3458,3569,3627,4312,4314,4318,5602,6278,6279,6280,6354,6364,6372,6374,7124,8061	CSF2,CSF3,CXCL1,IFNG,IL6,CXCL10,MMP1,MMP3,MMP9,MAPK10,S100A7,S100A8,S100A9,CCL7,CCL20,CXCL6,CXCL5,TNF,FOSL1
20_Member	KEGG Pathway	ko04668	TNF signaling pathway	-6.2741	-4.54275	17/108	1435,1437,2919,3383,3569,3600,3627,4314,4318,5602,6352,6364,6374,7124,7412,7424,64127	CSF1,CSF2,CXCL1,ICAM1,IL6,IL15,CXCL10,MMP3,MMP9,MAPK10,CCL5,CCL20,CXCL5,TNF,VCAM1,VEGFC,NOD2
20_Member	KEGG Pathway	hsa04668	TNF signaling pathway	-5.87992	-4.19547	17/115	1435,1437,2919,3383,3569,3600,3627,4314,4318,5602,6352,6364,6374,7124,7412,7424,64127	CSF1,CSF2,CXCL1,ICAM1,IL6,IL15,CXCL10,MMP3,MMP9,MAPK10,CCL5,CCL20,CXCL5,TNF,VCAM1,VEGFC,NOD2
